# Supplementary material for: The fitness costs and benefits of hunter-gatherer locomotor engagement
Source: Evol Hum Sci. 2025 Oct 27;7:e36. doi: 10.1017/ehs.2025.10025 (PMC12645331; doi:10.1017/ehs.2025.10025)
Supplement: Brill and Dyble supplementary material 1 — Brill and Dyble supplementary material [file S2513843X2510025Xsup001.xlsx]

## Sheet: Dataset S1) Investment
QUOTE NUMBER	SOCIETY DETAILS				SOURCE DETAILS					DATA		CONTEXT	GENDER	TIME/DISTANCE (daily)	TIMESPAN	TYPICAL?
	Society	Region	Sub-region	Countries	Publication Date	Observation/ Coverage Date/s	Document Source	Document	Page number/s	Quote	Interpretive Notes
	RUN
1	!Kung	Africa	Southern Africa	Botswana, Angola, Namibia, South Africa	1958	1950-1955	eHRAF	Marshall, J. (1958). Man as hunter. Natural History, Vol. 72, HRAF pagination: 1-89 [Original: 291-309, 376-395 ]. https://ehrafworldcultures.yale.edu/document?id=fx10-011	59	the people calculate their marching ability at about ten miles a day, with women and children, although men can make forty if necessary. They gather food as they travel, for a day of traveling is just like any other day, with children and old people to be provided for		General/ Unspecified	Male & Female; Male	10 miles; 40 miles		No
2	!Kung	Africa	Southern Africa	Botswana, Angola, Namibia, South Africa	1965	1958-1964	eHRAF	Silberbauer, G. B. (1965). Report to the Government of Bechuanaland on the Bushman Survey. Bechuanaland Government. https://ehrafworldcultures.yale.edu/document?id=fx10-036	109	on one occasion a man ran a distance of 34 miles through heavy sand in the height of summer in five hours.		General/ Unspecified	Male	34 miles	5 hrs	No
3	!Kung	Africa	Southern Africa	Botswana, Angola, Namibia, South Africa	1965	1958-1964	eHRAF	Silberbauer, G. B. (1965). Report to the Government of Bechuanaland on the Bushman Survey. Bechuanaland Government. https://ehrafworldcultures.yale.edu/document?id=fx10-036	109	Both men and women can walk at an average speed of 3½ m.p.h. for as long as twelve hours		General/ Unspecified	Male & Female	42 miles		No
4	!Kung	Africa	Southern Africa	Botswana, Angola, Namibia, South Africa	1906	ca. 1900	eHRAF	Werner, H., & Neuse, R. (1906). Anthropological, ethnological and ethnographic observations concerning the Heikum and Kung Bushmen: with an appendix on the languages of these Bushmen tribes. Zeitschrift Für Ethnologie, Vol. 38, HRAF MS: 1-35 [Original: 241-268 ]. https://ehrafworldcultures.yale.edu/document?id=fx10-004	11	Bushmen who had been sent out on patrols by the station covered a distance of 130 kilometers in less than 48 hours without displaying visible signs of fatigue. They followed the cavalry troop, which frequently broke into a trot, happily and without difficulty on foot, trotting themselves whenever the troop accelerated its pace.		General/ Unspecified	Male	75km	2 days	No
5	!Kung	Africa	Southern Africa	Botswana, Angola, Namibia, South Africa	1934	1926-1928	eHRAF	Lebzelter, V., & Neuse, R. (1934). Native cultures in southwest and south Africa: Vol. 2. Karl W. Hiersemann. https://ehrafworldcultures.yale.edu/document?id=fx10-003	45	While their momentary efficiency is low, their endurance in marching is great. In 1916 when the farmer Schwarz in Neudesenberg (Keitsas) was sick with black water fever, the farmer's wife sent a Bushman to Grootfontein for a bottle of champagne. The man left in the forenoon and returned around midnight. The distance was at least 100 to 120 kilometers, for the highway, which has few detours, is 90…		General/ Unspecified	Male	100-120km	1 day	No
6	!Kung	Africa	Southern Africa	Botswana, Angola, Namibia, South Africa	1959	1951-1955	eHRAF	Thomas, E. M. (1959). The harmless people. Knopf. https://ehrafworldcultures.yale.edu/document?id=fx10-009	56	The place we went to was called Ai a ha'o; it was the pan where we had seen the lion. It took us almost all day to drive there, and shortly after we arrived Dasina and Kutera joined us, having traveled almost as fast as we. Those two old women must have walked at four or five miles an hour all the way, over veld so rough that the trucks couldn't go much faster.		General/ Unspecified	Female	All day (est. 40-50 miles based on 10hrs at given pace)	1 day	No
7	Aleut	North America	Arctic and Subarctic	United States	1840	1823-1834	eHRAF	Innokentii, M. of M., Saint, Kolomna, kompaniia, R., Keen, B., & Kardinelowska, A. (1840). Notes on the Islands of the Unalaska District. Russian-American Company. https://ehrafworldcultures.yale.edu/cultures/na06/documents/001	13	in the transportation of burdens, the men and women are equally indefatigable and able to carry large loads. They can walk from thirty-five to fifty versts [~37-53km] in one day with a load of from one and one-half to two pudovs [~24-32kg]. Since they are bandy legged and have big feet they are particularly skillful in walking over the seashore and over large stones		General/ Unspecified	Male & Female	37-53km		Yes
8	Andamanese	Asia	South Asia	India	1932	1869-1880	eHRAF	Man, E. H. (1932). On the aboriginal inhabitants of the Andaman Islands. The Royal Anthropological Institute of Great Britain and Ireland. https://ehrafworldcultures.yale.edu/document?id=az02-002	22	Though for a short distance heavier loads are often borne, the maximum of a man's burden is about 40 lbs.; this he will on occasion carry for as much as 15 miles through the jungles between sunrise and sunset, a distance rarely exceeded in one day under any circumstances, or for more than two or three days in succession. This has been particularly remarked when they have been in pursuit of runawa…		General/ Unspecified	Male	15 miles	2-3 days	Yes
9	Aranda	Oceania	Australia	Australia	1936	1881-1935	eHRAF	Chewings, C. (1936). Back in the stone age: the Natives of central Australia. Angus & Robertson, limited. https://ehrafworldcultures.yale.edu/document?id=oi08-039	43-44	The aborigines are great walkers. For that reason they are often employed by station owners and others to take written messages to neighbouring stations, which may be fifty miles away. … The following will give some idea of their capacity to travel quickly: We were driving with a four-in-hand from Teatree Well to the Hanson Well on the Overland Tele-[44] graph Line one scorching hot day, and arri…		General/ Unspecified	Not clear	30 miles		Yes
10	Aranda	Oceania	Australia	Australia	1936	1881-1935	eHRAF	Chewings, C. (1936). Back in the stone age: the Natives of central Australia. Angus & Robertson, limited. https://ehrafworldcultures.yale.edu/document?id=oi08-039	122-123	Another case of infanticide came under my notice. It was in the early days, and the woman was known to be near her confinement, being one of the lubras that milked the cows at the Glen Helen station. One day she absented herself. It so happened that I travelled to the mission station on the following day. Upon arrival there the woman was there also. She had not only walked the twenty-odd miles in…		General/ Unspecified	Female	20 miles (pregnant and birth)	1 day	No
11	Callinago	Middle America and the Caribbean	Carribean	Dominica	1938	1930-1937	eHRAF	Taylor, D. M. (1938). The Caribs of Dominica. Bulletin ; Anthropological Papers, 103–159. https://ehrafworldcultures.yale.edu/document?id=st13-006	114	Men, women, even children, think nothing of a 35-mile tramp, over mountain track and through virgin forest, to Roseau, the capital, for the sole purpose of selling a few baskets or of buying a few yards of sail cloth or a pound of nails. Their business concluded and their money spent, they will take the homeward road immediately and, if only there be a moon to guide them, march all night through …		General/ Unspecified	Male & Female	35 miles	2 days	Yes
12	Copper Inuit	North America	Arctic and Subarctic	Canada	1922	1913-1916	eHRAF	Jenness, D. (1922). The life of the Copper Eskimos. In Report of the Canadian Arctic Expedition, 1913-1918: Vol. XII (pp. 5-277 , 9 plates). F.A. Acland. https://ehrafworldcultures.yale.edu/document?id=nd08-001	116-119	As a rule Eskimos can travel but one or two days at a time, when they must stop and hunt seals, which are too heavy for more than one or two to be carried on the sled with the rest of the property. Nor do the natives travel very far in one day unless their sleds are light, for not only must they drag them themselves, but before it grows dark they must find a suitable camping-site and begin the co…		General/ Unspecified	Male & Female	30 miles		Yes
13	Hadza	Africa	Eastern Africa	Tanzania	2010	1995-2005	eHRAF	Marlowe, F. (2010). The Hadza: hunter-gatherers of Tanzania. In Origins of human behavior and culture (Issue No. 3, pp. x, 325). University of California Press. https://ehrafworldcultures.yale.edu/document?id=fn11-001	121	Women walk an average of 5.5 km (range = 0.25–13.50) per foray (n = 110) at an average moving speed of 3.5 km/hour and expend a mean of 698 kcal (n = 102). Men walk an average of 8.3 km (range = 1.57–27.20) per foray (n = 57) at an average moving speed of 3.6 km/hour and expend 716 kcal (n = 44).		General/ Unspecified	Male & Female	5.5-8.3km		Yes
14	Hadza	Africa	Eastern Africa	Tanzania	2015	2009-2011	External	Pontzer, H., Raichlen, D. A., Wood, B. M., Emery Thompson, M., Racette, S. B., Mabulla, A. Z. P., & Marlowe, F. W. (2015). Energy expenditure and activity among Hadza hunter-gatherers. American Journal of Human Biology, 27(5), 628–637. https://doi.org/10.1002/ajhb.22711	632-633	Mean daily travel distances calculated for each subject in the sample (n = 41) revealed effects of sex and age. Men had greater daily travel distances (12.2 ± 2.7 km/day) than that of women (6.2 ± 1.7 km/day, n = 26, P < 0.001, t-test), and age was negatively correlated with mean daily travel distance (t(33) = −2.1, P = 0.04) in multivariate analysis including sex. The effect of age, although sta…		General/ Unspecified	Male & Female	4.7-12.2km		Yes
15	Ingalik	North America	Arctic and Subarctic	United States	1959	1934, 1937, 1956	eHRAF	Osgood, C. (1959). Ingalik mental culture. In Yale University publications in anthropology(Issue 56, p. 195). Dept. of Anthropology, Yale University. https://ehrafworldcultures.yale.edu/document?id=na08-003	21	Also, it is believed that an adult man in his prime can walkup to forty miles in a day.		General/ Unspecified	Male	40 miles		No
16	Kaska	North America	Arctic and Subarctic	Canada	1949	1943-1945	eHRAF	Honigmann, J. J., & Bennett, W. C. (1949). Culture and ethos of Kaska society. In Yale University publications in anthropology (Issue 40, pp. 366, 12 plates). Yale University Press. https://ehrafworldcultures.yale.edu/document?id=nd12-001	320	One time I ran eighty miles across the portage from Telegraph Creek to Dease Lake. I started at seven o'clock in the morning and got there about half-past seven at night. only stopped for a little lunch. Gosh, when I got there, how my feet swelled up!	Passage recounts an interview with an old man	General/ Unspecified	Male	80 miles	1 day	No
17	Kaska	North America	Arctic and Subarctic	Canada	1949	1943-1945	eHRAF	Honigmann, J. J., & Bennett, W. C. (1949). Culture and ethos of Kaska society. In Yale University publications in anthropology (Issue 40, pp. 366, 12 plates). Yale University Press. https://ehrafworldcultures.yale.edu/document?id=nd12-001	94	Horses pack up to 250 pounds and with this load can travel up to forty miles a day. To cover this distance, however, requires an early start with camp made around noon.		General/ Unspecified	Not clear	40 miles		No
18	Mbuti	Africa	Central Africa	Congo	1991	1980-1982	External	Bailey, R. C. (1991). The behavioral ecology of Efe Pygmy men in the Ituri Forest, Zaire (Vol. 86). University of Michigan Press.	84	For all forest activities they travel an average of 6.87 km. This figure, which comes from the 376 hours of focal observations, is in close agreement with the results from the 10 all-day follows which show that men travel a mean of 7.03 km (SE = .71 km) while they are engaged in forest activities.		General/ Unspecified	Male	6.87-7.03km		Yes
19	Montagnais	North America	Arctic and Subarctic	Canada	1973	1966-1968	eHRAF	Henriksen, G. (1973). Hunters in the barrens: the Naskapi on the edge of the White Man’s world. In Newfoundland social and economic studies(Issue 12, pp. 11, 130). Memorial University of Newfoundland. https://ehrafworldcultures.yale.edu/document?id=nh06-019	50	When only men are travelling, the competitive element is very strong. Although they keep together and seldom pass each other on the trail, the ideals of toughness and endurance can keep everybody running for fourteen hours at a stretch with only a twenty minute stop at noon. One must have a good excuse to give up this race without losing face		General/ Unspecified	Male	Est. 60-70 miles (14hrs)		No
20	Montagnais	North America	Arctic and Subarctic	Canada	1973	1966-1968	eHRAF	Henriksen, G. (1973). Hunters in the barrens: the Naskapi on the edge of the White Man’s world. In Newfoundland social and economic studies(Issue 12, pp. 11, 130). Memorial University of Newfoundland. https://ehrafworldcultures.yale.edu/document?id=nh06-019	21	to illustrate the endurance and stamina which the Naskapi possess and the speed with which they travel … One day without warning, four men left the camp. The next day, the young man, his brother, and I got up at one o'clock in the morning and set off in the moonlight in one sled. The young man was the leader. Frank and his brother started a little later in another sled and caught up with us at 8 …		General/ Unspecified	Male	16 hrs		No
21	Paiute	North America	Southwest and Basin	United States	1960	ca. 1948-1954	eHRAF	Riddell, F. A. (1960). Honey Lake Paiute ethnography. [Anthropological Papers (Nevada State Museum)], vol xxxix(1), vi, 92 , 5 plates. https://ehrafworldcultures.yale.edu/document?id=nr13-015	71	Black Jack gave his blanket to Bob Dodge to carry on the latter's horse with him. Black Jack said that he would start on ahead on foot and that Bob Dodge could catch up with him on the horse. Bob went out and caught and saddled his horse and set out shortly thereafter. He did not catch up with Black Jack until he got to Potato Patch, about 32 miles north of Nixon, Nevada and about 31 miles south …		General/ Unspecified	Male	60 miles	1 day	No
22	Tehuelche	South America	Southern South America	Argentina, Chile	1872	1869-1870	eHRAF	Musters, G. C. (1872). On the races of Patagonia. Journal of the Anthropological Institute of Great Britain and Ireland, Vol. 1, 193–207. https://ehrafworldcultures.yale.edu/document?id=sh05-003	195	two of them … walked back to the trading station, a distance of between forty and fifty miles, without food, in about fourteen hours, and when they arrived did not appear in any way distressed, merely remarking that it had been a long walk		General/ Unspecified	Male	40-50 miles	1 day	No
23	Kaska	North America	Arctic and Subarctic	Canada	1949	1943-1945	eHRAF	Honigmann, J. J., & Bennett, W. C. (1949). Culture and ethos of Kaska society. In Yale University publications in anthropology (Issue 40, pp. 366, 12 plates). Yale University Press. https://ehrafworldcultures.yale.edu/document?id=nd12-001	65	In the fall several families will travel fifteen or twenty miles to a good “moose place,” where a base camp is established from which individuals go out to hunt.		Group movement	Male & Female	15-20 miles		Yes
24	Lengua	South America	Southern South America	Paraguay	1901	1895-1900	eHRAF	Hawtrey, S. H. C. (1901). The Lengua Indians of the Paraguayan Chaco. Journal of the Anthropological Institute of Great Britain and Ireland, Vol. 31, 280–299. https://ehrafworldcultures.yale.edu/document?id=sk15-002	295	The woman has the hard work of carrying food from garden and field, and all the transport to do; the Lenguas are a nomadic race (p. 281), and their frequent moves often entail journeys of from ten to twenty miles a day, the woman carrying all the household furniture, pots, water jars, wool and skins in a large net bag on her back with a supporting string round the forehead. In one hand she carrie…		Group movement	Male & Female	10-20 miles		Yes
25	Omaha	North America	Plains and Plateau	United States	1911	1875-1905	eHRAF	Fletcher, A. C. (Alice C., & La Flesche, F. (1911). The Omaha tribe. In Twenty-seventh annual report of the Bureau of American Ethnology, 1905-06 (pp. 17-672 , 65 plates). Government Printing Office. https://ehrafworldcultures.yale.edu/document?id=nq21-001	276	The daily camps were selected by the wathon' as the people went along. These were usually from 10 to 15 miles apart, wood and water again being important factors in the choice of the camping place. If, owing to the lack of wood or water, the distance between two camping places was greater than could conveniently be made in one journey, the wathon' directed the tribal herald to consult the women, …		Group movement	Male & Female	10-15 miles		Yes
26	Siriono	South America	Amazon and Orinoco	Bolivia	1950	1940-1941	eHRAF	Holmberg, A. R. (1950). Nomads of the long bow: the Siriono of eastern Bolivia. In Smithsonian Institution. Institute of Social Anthropology(Issue 10, p. iv,104 plates). U.S. Govt. Print. Off. https://ehrafworldcultures.yale.edu/cultures/sf21/documents/001	42	When on the march the Indians do not move great distances in a single day. The lack of good roads, the necessity of crossing swamps and streams, the impediment of young children who must be carried or who cannot walk rapidly, the burden of the gear—the hammocks, the pots, the baskets, the calabashes, the food, etc.—all hinder progress considerably. When lack of food or water forces a band to move…		Group movement	Male & Female	8-10 miles		Yes
27	Siriono	South America	Amazon and Orinoco	Bolivia	1950	1940-1941	eHRAF	Holmberg, A. R. (1950). Nomads of the long bow: the Siriono of eastern Bolivia. In Smithsonian Institution. Institute of Social Anthropology(Issue 10, p. iv,104 plates). U.S. Govt. Print. Off. https://ehrafworldcultures.yale.edu/cultures/sf21/documents/001	43	when nuclear families are away from the band on hunting and gathering expeditions, they, too, may travel great distances in a single day. I have made trips with a man, his wife, and young child when we walked as many as 25 miles in a single day		Group movement	Male & Female	25		No
28	Yukaghir	Asia	North Asia	Russia	1975	1895-1896, 1901-1902	eHRAF	Jochelson, W. (1975). The Yukaghir and the Yukaghirized Tungus. In American Museum of Natural History, New York. Memoirs ; The Jesup North Pacific Expedition. Publications: Vol. v. 13 (pp. xvi, 469 , [15] leaves of plates). AMS Press. https://ehrafworldcultures.yale.edu/document?id=rv03-001	39-40	The Yukaghir have not exact measure for defining distances. There is the word midol, which denotes the distance covered in a day's travel. The word is derived from midoče, which means “a wandering camp.” It is impossible, however, to say whether midol means the distance passed or the time used for the passage. Evidently distance is here defined in terms of time. Usually, when wandering, the camp …		Group movement	Male & Female	7-35 miles		Yes
29	!Kung	Africa	Southern Africa	Botswana, Angola, Namibia, South Africa	1910	1908	eHRAF	Kaufmann, H., & Neuse, R. (1910). The ?Auin: a contribution to the study of the Bushmen. Mitteilungen Aus Den Deutschen Schutzgebieten, Vol. 23, HRAF ms: 1-75 [Original: 135-160 ]. https://ehrafworldcultures.yale.edu/document?id=fx10-002	25	The Bushman stays on the track for days on end and does not give the animal any rest. Finally he hunts it down to finish it off.		Hunting	Male	Continuous	Multiple days	Yes
30	!Kung	Africa	Southern Africa	Botswana, Angola, Namibia, South Africa	1976	1950-1961	eHRAF	Marshall, L. (1976). The !Kung of Nyae Nyae. Harvard University Press. https://ehrafworldcultures.yale.edu/document?id=fx10-017	135	The hunters start out from their encampment, choosing one direction or another, and begin their search. They may search for days covering many, many miles before seeing an animal, or seeing spoor fresh enough to be worth following. If they find nothing, they sometimes stay out overnight, continuing their search from the place where they stop. However, they usually return to their encampment to st…		Hunting	Male	'many, many miles'	'for days'	Yes
31	!Kung	Africa	Southern Africa	Botswana, Angola, Namibia, South Africa	2006	1985-2001	External	Liebenberg, L. (2006). Persistence hunting by modern hunter-gatherers. Current Anthropology, 47(6), 1017-1026.	1018	See table of persisitence hunt distances		Hunting	Male	20.5-35.2km		Yes
32	Aranda	Oceania	Australia	Australia	1925	Not specified	eHRAF	Basedow, H. (1925). The Australian aboriginal. F. W. Preece and sons. https://ehrafworldcultures.yale.edu/document?id=oi08-007	142-144	If the animal is hit in any other part of its body, it will in all probability make off and that will necessitate perhaps a whole day's tracking, before it can be overtaken and killed. If only lightly wounded, the hunters will experience considerable difficulty in bringing the game to bay; and the shrewdest strategy might be needed to outwit the watchful animal. In the latter case the pursuers of…		Hunting	Male	'whole day'	2-3 weeks	Yes
33	Copper Inuit	North America	Arctic and Subarctic	Canada	1959	1914-1916	eHRAF	Jenness, D. (1959). The people of the twilight. University of Chicago Press. https://ehrafworldcultures.yale.edu/document?id=nd08-029	112	Thus all day misfortune dogged our footsteps. We travelled perhaps thirty miles after our light breakfast at 7 A.M., and by nine o'clock in the evening I was almost exhausted. Then, as we wearily climbed the crest of a ridge, we came upon three fresh snow-blocks that our companions had placed in line to direct us to their new camp. Ikpuck passed them by with a brief glance; he refused to turn bac…		Hunting	Male	30 miles		Yes
34	Mbuti	Africa	Central Africa	Congo	1991	1980-1982	External	Bailey, R. C. (1991). The behavioral ecology of Efe Pygmy men in the Ituri Forest, Zaire (Vol. 86). University of Michigan Press.	84	To calculate the distance that men travel while they hunt we can first calculate the average rate at which men travel when they are moving (codes = amble, walk, hustle, and run) across all focal observations (3.39 km/hr). Since they spend 2.53 hours per day hunting (21.1% of 12 hrs), and they spend 53.1% of that time traveling, we can conclude that Efe men travel an average of 4.61 km per day in …		Hunting	Male	4.61km		Yes
35	Paiute	North America	Southwest and Basin	United States	1924	Not specified	eHRAF	Lowie, R. H. (1924). Notes on Shoshonean ethnography. In Anthropological Papers of the American Museum of Natural History: Vol. XX(pp. 1, 185–314). American Museum Press. https://ehrafworldcultures.yale.edu/document?id=nr13-002	197	A strong man might also run down an antelope by tracking it for one or two days before shooting at all. The antelope lived in the mountains, not in the valley.		Hunting	Male		1-2 days	Yes
36	Semang	Asia	Southeast Asia	Malaysia, Thailand	1979	Not stated	External	Endicott, K. M. (1979). The hunting methods of the batek negritos of malaysia. Canberra Anthropology, 2(2), 7–22. https://doi.org/10.1080/03149097909508624	11-12	During the ninety-three days there were 182 instances of blowpipe hunting, that is, slightly less than two persons hunting per day. The average length of time spent on a hunting trip was six hours. … During the ninety-three days there were 115 instances of hunting by methods other than by blowpipe, slightly over one instance per day. ... The average length of these hunting trips was 4.57 hours, a…		Hunting	Male	4.57-6 hrs		Yes
37	Siriono	South America	Amazon and Orinoco	Bolivia	1950	1940-1941	eHRAF	Holmberg, A. R. (1950). Nomads of the long bow: the Siriono of eastern Bolivia. In Smithsonian Institution. Institute of Social Anthropology(Issue 10, p. iv,104 plates). U.S. Govt. Print. Off. https://ehrafworldcultures.yale.edu/cultures/sf21/documents/001	43	Hunters may cover as many as 40 miles a day in their quest for game		Hunting	Male	40 miles		No
38	Siriono	South America	Amazon and Orinoco	Bolivia	1950	1940-1941	eHRAF	Holmberg, A. R. (1950). Nomads of the long bow: the Siriono of eastern Bolivia. In Smithsonian Institution. Institute of Social Anthropology(Issue 10, p. iv,104 plates). U.S. Govt. Print. Off. https://ehrafworldcultures.yale.edu/cultures/sf21/documents/001	93-94	The hunter and gatherer must go in search of food at least every other day throughout the year. He must walk long distances, as many as 20 miles a day, in his quest for food.		Hunting	Male	20 miles		Yes
39	Slave	North America	Arctic and Subarctic	Canada	2014	Not specified	External	Brown, B.W., 2014. End-of-Earth People: The Arctic Sahtu Dene. Dundurn, Toronto	239-240	The pre-contact Dene must have been in superb physical condition, because they tell of a time when their hunters would chase caribou on snowshoes for up to twenty hours. Finally, the animal would slow to a point where the hunter could wound it with an arrow.		Hunting	Not clear	24 hrs		Yes
40	Yukaghir	Asia	North Asia	Russia	1963	1895-1902	eHRAF	Forde, C. D. (1963). The Yukaghir: reindeer hunters in the Siberian tundra. In Habitat, economy, and society, by C. Daryll Forde (pp. 101–106). E. P. Dutton & Co., Inc. https://ehrafworldcultures.yale.edu/document?id=rv03-005	105	The young men are severely trained for the difficult and exhausting task of reindeer hunting, for a herd once disturbed moves off with great speed and must be followed relentlessly for days if a kill is to be made. If ambushes are impossible some part of a herd is separated off and chased at the run over many miles until the exhausted animals can be approached more closely and brought down with a…		Hunting	Male	'many miles'	'for days'	Yes
41	Chiricahua	North America	Southwest and Basin	United States, Mexico	1941	1931-1937	eHRAF	Opler, M. E. (1941). An Apache life-way: the economic, social, and religious institutions of the Chiricahua Indians. University of Chicago Press. https://ehrafworldcultures.yale.edu/document?id=nt08-001	72	Suppose I have a boy in the group. I give him equipment and tell him to go out there. The boys line up, ready to run. Maybe two men go along and see that the boys don't stop running. Then along comes a man with water in a little container and says, “Take a mouthful, but don't swallow it; hold it in your mouth. You are going to run four miles with this water in your mouth.” They all start out, not…		Run (Leisure / Ritual)	Male	4 miles		Yes
42	Chiricahua	North America	Southwest and Basin	United States, Mexico	1941	1931-1937	eHRAF	Opler, M. E. (1941). An Apache life-way: the economic, social, and religious institutions of the Chiricahua Indians. University of Chicago Press. https://ehrafworldcultures.yale.edu/document?id=nt08-001	74	One of the last activities of this phase of the training is a cross-country run. The route that is to be covered is laid out. There are no long halts, and the boys try to refrain from eating for the two days of this journey. Not until the afternoon of the second day may they kill animals for food. The boys do not sleep until the race is over. A variation is to make a group of boys walk all night …		Run (Leisure / Ritual)	Male	All day	2 days	Yes
43	Chiricahua	North America	Southwest and Basin	United States, Mexico	1981	Not specified	External	Nabokov, P. (1981). Indian Running. Capra Press.	136-139	Tougher training followed, as the recruits were lined up, given mouthfuls of water, and inspected after a four mile trot to make sure they could spit it out.		Run (Leisure / Ritual)	Male	4 miles		Yes
44	Chiricahua	North America	Southwest and Basin	United States, Mexico	1981	Not specified	External	Nabokov, P. (1981). Indian Running. Capra Press.	136-139	For a finale a two-day run without food or long halts might be assigned on a prearranged route.		Run (Leisure / Ritual)	Male	All day	2 days	Yes
45	Lengua	South America	Southern South America	Paraguay	1967	1963	eHRAF	Loewen, J. A. (Jacob A. (1967). Lengua festivals and functional substitutes. Practical Anthropology, Vol. 14(1), 15–36. https://ehrafworldcultures.yale.edu/document?id=sk15-004	17	This festival was definitely pre-puberty and thus there was no fear connected with it for the children. For boys the festival sometimes also involved races, especially if several boys were being celebrated at the same time. They would run a race of several kilometers with each other.		Run (Leisure / Ritual)	Male	'several kilometers'		Yes
46	Maori	Oceania	Polynesia	New Zealand	1952	ca. 1910-1945	eHRAF	Buck, P. H. (1952). The coming of the Maori. Maori Purposes Fund Board; [distributed by] Whitcombe and Tombs. https://ehrafworldcultures.yale.edu/document?id=oz04-003	240	Running ( oma ), when competitive, was termed omaoma and the speedy runner grew up to be an asset to his tribe in chasing ceremonial challengers and in the running battles which often took place. Competitions over measured distances were not known but the young people at social gatherings fixed their distances according to flat land that was available. Long distance races between fixed points wer…		Run (Leisure / Ritual)	Male	'long distance'		Yes
47	Maori	Oceania	Polynesia	New Zealand	1924	ca. 1870-1920	eHRAF	Best, E. (1924). The Maori: volume 2. In Memoirs of the Polynesian Society (Vol. 5, pp. x, 638). Printed by H.H. Tombs, limited. https://ehrafworldcultures.yale.edu/document?id=oz04-002	83	As in all other lands, foot races were a form of sport, and are alluded to as takaro omaoma. The taupiripiri, in which competitors ran in couples, holding each other round the neck, may or may not be a pre-European form. The most interesting of such contests, however, were the long distance races, in which the pace was but a shuffling trot.		Run (Leisure / Ritual)	Not clear	'long distance'		Yes
48	Paiute	North America	Southwest and Basin	United States	1960	ca. 1948-1954	eHRAF	Riddell, F. A. (1960). Honey Lake Paiute ethnography. [Anthropological Papers (Nevada State Museum)], vol xxxix(1), vi, 92 , 5 plates. https://ehrafworldcultures.yale.edu/document?id=nr13-015	55	An example of endurance is shown by the ten mile run Kitty and several other girls made from Litchfield to Kasawihnaid on Parker Creek. They left with some women to pick chokecherries, but the girls ran on ahead and filled their baskets before the women arrived, and immediately returned to Litchfield. (They got a ride in a wagon part of the way back.) This sort of activity parallels the great end…		Run (Leisure / Ritual)	Female	10 mile		Yes
49	Paiute	North America	Southwest and Basin	United States	1960	ca. 1948-1954	eHRAF	Riddell, F. A. (1960). Honey Lake Paiute ethnography. [Anthropological Papers (Nevada State Museum)], vol xxxix(1), vi, 92 , 5 plates. https://ehrafworldcultures.yale.edu/document?id=nr13-015	56	Girls' Puberty Ceremony. When Kitty began her first menstrual period the family was working at the Will Dill place in the slough region of Susan River near where it flows into Honey Lake. From here she had to run to the round hill behind the Gibson ranch, a distance of four or five miles to the northwest. The girls' puberty ceremony was called muhatanowani, from muha, “moon”, and tánowani, “to ru…		Run (Leisure / Ritual)	Female	Twice 8-10mi		Yes
50	Pomo	North America	Northwest Coast and California	United States	1926	1924-1925	eHRAF	Loeb, E. M. (1926). Pomo folkways. In Publications in American archaeology and ethnology (Vol. 19, Issue 2, pp. 149-404 , plates). University of California Press. https://ehrafworldcultures.yale.edu/document?id=ns18-003	220	Foot racing (wel, E) seems to have had something of the sacred aspect which it enjoys in the southwest. Foot races were always held at the time of the pole ceremony. The men from the visiting villages acted as contestants. The course was about four miles.		Run (Leisure / Ritual)	Male	4 miles		Yes
51	Pomo	North America	Northwest Coast and California	United States	1926	1924-1925	eHRAF	Loeb, E. M. (1926). Pomo folkways. In Publications in American archaeology and ethnology (Vol. 19, Issue 2, pp. 149-404 , plates). University of California Press. https://ehrafworldcultures.yale.edu/document?id=ns18-003	362	The second morning the men started foot races. In former times they ran naked. The course as described was about eight miles in length.		Run (Leisure / Ritual)	Male	8 miles		Yes
52	Shavante	South America	Eastern South America	Brazil	1967	1958, 1962, 1964	eHRAF	Maybury-Lewis, D. (1967). Akwẽ-Shavante society. Clarendon Press. https://ehrafworldcultures.yale.edu/document?id=sp26-001	119-123	the Tírowa ran a number of races (never less than three) until the sun came up. Every afternoon ‘when the sun was hanging’ the cape would be taken in procession again and the Tírowa would run a further series. The afternoon runs usually attracted a few spectators and the boys were obliged to go on longer than they did in the mornings, when the men kept an eye on them from their fire at the edge o…	Amounts to 22 days of ritual running in male initation rites	Run (Leisure / Ritual)	Male		22 days	Yes
53	Timbira	South America	Eastern South America	Brazil	2012	Not specified	eHRAF	Crocker, W. H. (William H. (2012). Culture Summary: Canela. Human Relations Area Files. https://ehrafworldcultures.yale.edu/document?id=so08-000	8	The Canela esteem recreation and devote much time to it, venting most hostilities this way. Almost daily athletics include track events around the village boulevard just inside the circle of houses and team relay racing from 2 to 12 kilometers outside the village by individual runners carrying 100-kilogram logs.		Run (Leisure / Ritual)	Not clear	2-12km		Yes
54	Timbira	South America	Eastern South America	Brazil	1946	1928-1936	eHRAF	Nimuendaju, C., & Lowie, R. H. (1946). The Eastern Timbira. In University of California Publications in American archaeology and ethnology (Vol. 41, pp. x, 357 , 42 plates). Universtiy of California Press. https://ehrafworldcultures.yale.edu/document?id=so08-001	136	A log race is run by two competing teams, hence every race is executed with two logs, a fact ignored by all previous visitors to the Timbira and sufficient to demonstrate the superficiality of their observations. The races may occur during any season of the year, though the constitution of the teams varies. During the vų'tę' period the races are most frequent and most important, so that in except…		Run (Leisure / Ritual)	Not clear	1-12.5km		Yes
55	Timbira	South America	Eastern South America	Brazil	1946	1928-1936	eHRAF	Nimuendaju, C., & Lowie, R. H. (1946). The Eastern Timbira. In University of California Publications in American archaeology and ethnology (Vol. 41, pp. x, 357 , 42 plates). Universtiy of California Press. https://ehrafworldcultures.yale.edu/document?id=so08-001	144	They exercise themselves from boyhood on in agility and strength by wrestling, running, and leaping; and lifting heavy loads to their shoulders they run three or four miles without a rest, thereby winning prizes, the highest consisting of beautiful young girls for wives.		Run (Leisure / Ritual)	Male	3-4 miles		Yes
56	Twana	North America	Northwest Coast and California	United States	1940	1935-1936	eHRAF	Smith, M. W. (Marian W. (1940). The Puyallup-Nisqually. In Columbia University contributions to anthropology: Vol. Vol. 32 (pp. xii, 336). Columbia University Press. https://ehrafworldcultures.yale.edu/document?id=nr26-014	222	Before the coming of the whites only two entries ever competed in any race, distances were short and the course was only one way, i. e. from one designated point to another without a return to the takeoff. At the finish were stationed two judges, one representing each contestant, who stood so that they had a sidewise view of the racers as they crossed the line at full speed. Dispute arose when th…		Run (Leisure / Ritual)	Not clear	150-400 yards		Yes
57	Yokuts	North America	Northwest Coast and California	United States	1948	1925-1930	eHRAF	Gayton, A. H. (Anna H. (1948). Yokuts and western Mono ethnography: vol. 1, Tulare Lake, Southern Valley, and Central Foothill Yokuts. In Anthropological records (pp. viii, 1–253, 291–301). Univ. of California Press. https://ehrafworldcultures.yale.edu/document?id=ns29-001	118	At dawn of the day set, the leader with two winatums went through the village calling the boys and girls to come drink jimsonweed with them. They assembled and all went for a long walk or run while the leader procured his plants. ... The total length of the run was about two miles.		Run (Leisure / Ritual)	Male & Female	2 miles		Yes
58	Chiricahua	North America	Southwest and Basin	United States, Mexico	2005	1800-1921	eHRAF	Ragsdale, J. W. (2005). Chiricahua Apaches and the assimilation movement, 1865-1886: a historical examination. American Indian Law Review, Vol. 30(2), 291–363. https://ehrafworldcultures.yale.edu/document?id=nt08-007	301	They were said to have speed and mobility along with superb physical fitness, a vast array of survival skills and combat prowess with gun, bow, knife and lance, carefully honed since early childhood. 73 An Apache warrior could cover up to seventy-five miles in a day over rough terrain on foot 74 and even further on horseback. Apache raiders once traveled 3000 miles in two months time — an average…		Warfare	Male	75 miles	1 day (50 miles/day for 60 days)	No
59	Chiricahua	North America	Southwest and Basin	United States, Mexico	1981	Not specified	External	Nabokov, P. (1981). Indian Running. Capra Press.	136-139	During his guerrilla strikes into Mexico, Geronimo would strike fast and hard, then disperse his men with prearranged rendezvous points three days hence. Their scattered tracks stymied pursuing Mexican military or U.S. cavalry. Geronimo remembered travelling forty miles a day, but one of his soldiers recalled it was closer to seventy-five miles, carrying three days' rations and staying on the mov…		Warfare	Male	40-75 miles	Daily	Yes
	CLIMB
60	Hadza	Africa	Eastern Africa	Tanzania	2021	2006-2014	External	Kraft, T. S., Venkataraman, V. V., Wallace, I., Crittenden, A. N., Holowka, N. B., Stieglitz, J., Harris, J., Raichlen, D. A., Wood, B., Gurven, M., & Pontzer, H. (2021). The energetics of uniquely human subsistence strategies. Science, 374(6575). https://doi.org/10.1126/science.abf0130	10	We also used observations from these follows to estimate the mean height climbed per day to extract honey (10 m/day).		Subsistence	Male	10m	NA	Yes
61	Hadza	Africa	Eastern Africa	Tanzania	2014	1995-2007	External	Marlowe, F. W., Berbesque, J. C., Wood, B., Crittenden, A., Porter, C., & Mabulla, A. (2014). Honey, Hadza, hunter-gatherers, and human evolution. Journal of human evolution, 71, 119-128.	124	Ba’alako, from stinging bees, is usually high up in baobab trees (often as high as 15 m, with a diameter of 8-9 m) where men can reach inside a hole to access the honey. Hadza men must use their axes (Fig. 3) to fashion wooden stakes to climb up the tree. They use the blunt side of their axes to hammer the first stake into the baobab tree then repeat this until they can climb up to the hive. If t…		Subsistence	Male	up to 15m	NA	Yes
62	Mbuti	Africa	Central Africa	Congo	1991	1980-1982	External	Bailey, R. C. (1991). The behavioral ecology of Efe Pygmy men in the Ituri Forest, Zaire (Vol. 86). University of Michigan Press.	83-84	In addition to moving, standing, and sitting while they are in the forest hunting, Efe men also spend time climbing or perched in a tree, primarily during ambush hunts. They spend 4.3% of their time in trees, most of it standing on a perch waiting for a duiker to approach the ripe fruits fallen on the ground below. When Efe are in the forest searching for or extracting honey, they spend 11.9% of …		Subsistence	Male	2.7% of time (while out for honey)	NA	Yes
63	Mbuti	Africa	Central Africa	Congo	1991	1980-1982	External	Bailey, R. C. (1991). The behavioral ecology of Efe Pygmy men in the Ituri Forest, Zaire (Vol. 86). University of Michigan Press.	46	Extraction is a process that can be exhausting because it can entail climbing to great heights (up to 170 feet; mean height = 62.6 feet, SD = 31.7; n = 34) several times, and it may include very elaborate construction of halters and bridges made from vines used to traverse from one tree to another.		Subsistence	Male	Up to 170ft [52m], multiple times	NA	Yes
64	Mbuti									Such natural hives are usually found at several to thirty meters high fronl the ground. It requires good hearing and visual senses to find out such hives. Excellent climbing skill is also needed to get to such height.		Subsistence	Male	Up to 30m	NA	Yes
65	Semang	Asia	Southeast Asia	Malaysia, Thailand	1979	1975, 1976	External	Endicott, K. (1979). The hunting methods of the Batek Negritos of Malaysia: A problem of alternatives. Canberra Anthropology, 2(2), 7-22.	16	the Batek men climb trees daily, many over fifty metres tall, while collecting rattan, honey, and fruit, and they almost never hurt themselves.’		Subsistence	Male	50m+	NA	Yes
66	Maori	Oceania	Polynesia	New Zealand	1959	ca. 1920	eHRAF	Firth, R. (1959). Economics of the New Zealand Maori. R. E. Owen, Govt.Printer. https://ehrafworldcultures.yale.edu/document?id=oz04-004	157	Our fowler then goes to one of his tutu — trees on which birds are caught by snaring on perches — and climbing up by means of a rough and very unsafe-looking vine ladder, reaches his stage among the branches, 40, 50 or more feet above the ground. Here he proceeds with the setting up of his mutu.		Subsistence	Male	40-50ft+ [12-15m+]	NA	Yes
67	Aweikoma	South America	Eastern South America	Brazil	1941	1932-1934	eHRAF	Henry, J., Benedict, R., & Kraus, H. F. (1941). Jungle people: a Kaingang tribe of the highlands of Brazil. J. J. Augustin. https://ehrafworldcultures.yale.edu/document?id=sm03-002	159	The loop is around him and the tree. He has an axe in one hand. He slides the loop up above his head, then throws his weight backward against it until it is taut. He places the soles of his feet against the rough bark of the pine and begins to walk up. Now his body is bent in an arc as his feet approach his hands which hold tight to the loop, and he shifts it upward again. Again he starts to walk…		Subsistence	Male	30-50ft [9-15m]	NA	Yes
	SWIM & DIVE
68	Badjau	Asia	Southeast Asia	Indonesia, Malaysia, Philippines	1989	1979	eHRAF	Teo, S. S. (1989). The lifestyle of the Badjaos: a study of education and culture. Centro Escolar University Research and Development Center. https://ehrafworldcultures.yale.edu/cultures/oa08/documents/013	104	When the children are in the sea they almost do not want to leave the water. They do so only when they begin to feel chilly and their lips turn blue.		Children's play	Male & Female	Long enough for 'lips turn blue'		Yes
69	Manus	Oceania	Melanesia	Papua New Guinea	1930	1928-1929	eHRAF	Mead, M. (1930). Growing up in New Guinea: a comparative study of primitive education. W. Morrow & company. https://ehrafworldcultures.yale.edu/document?id=om06-001	28	As soon as the children can swim a little, in a rough and tumble overhand stroke which has no style but great speed, they are given small canoes of their own. … Over half their waking hours are spent in the water, joyously learning to be at home in their water world.		Children's play	Male & Female	'half their waking hours'		Yes
70	Marshallese	Oceania	Micronesia	Marshall Islands	1914	ca. 1900	eHRAF	Erdland, A., & Neuse, R. (1914). The Marshall Islanders: life and customs, thought and religion of a South Seas people. In Anthropos Bibliothek ethnological monographs (Vol. 2, Issue 1, p. HRAF ms: iii, 296 [original: xiv, 376 ]). [s.n.]. https://ehrafworldcultures.yale.edu/document?id=or11-003	95	With other boys and girls he learns to swim; they dive, jumping into the sea from high places to have races in swimming. Hours and hours are spent in the warm water.		Children's play	Male & Female	'hours and hours'		Yes
71	Yurok	North America	Northwest Coast and California	United States	1952	1770-1952	eHRAF	Heizer, R. F. (Robert F., Mills, J. E., & Cutter, D. C. (1952). The four ages of Tsurai: a documentary history of the Indian village on Trinidad Bay. University of California Press. https://ehrafworldcultures.yale.edu/document?id=ns31-001	155	They excel in swimming and diving; in summer the children spend more of the time in the water than on land.		Children's play	Male & Female	'more of the time in the water than on land'		Yes
72	Abipon	South America	Southern South America	Argentina, Paraguay	1822	1749-1767	eHRAF	Dobrizhoffer, M. (1822). An account of the Abipones, an equestrian people of Paraguay: volume 2. John Murray. https://ehrafworldcultures.yale.edu/document?id=si04-001	122	It was laughable to see the crowds of savages swimming at my side, with nothing but their heads above water, yet conversing the pleasantly as others would on the green turf. … You would have called them so many Neptunes, so familiar were they with the water. Their boldness exceeds the belief of Europeans. Whenever they had a mind to go from St. Ferdinand to Corrientes, they swam across that vast …	Map anlaysis indicates that some of the crossings mentioned would have involved swims of approximately a kilometre or more.	General/ Unspecified	Not clear	Est. >1km		Yes
73	Andamanese	Asia	South Asia	India	1932	1869-1880	eHRAF	Man, E. H. (1932). On the aboriginal inhabitants of the Andaman Islands. The Royal Anthropological Institute of Great Britain and Ireland. https://ehrafworldcultures.yale.edu/document?id=az02-002	47	a knowledge of the art of swimming is common to members of both sexes; the children even, learning almost as soon as they can run, speedily acquire great proficiency. In this accomplishment the Andamanese greatly surpass the majority of Europeans, but it is probable that, in competition with an experienced English swimmer, their best men would be distanced in the first few hundred yards, it being…		General/ Unspecified	Male & Female	Implies swimming considerably further than 'a few hundred yards'		Yes
74	Andamanese	Asia	South Asia	India	1966	1951-1955	eHRAF	Cipriani, L., & Cox, D. T. (1966). The Andaman islanders. Frederick A. Praeger, Inc. https://ehrafworldcultures.yale.edu/document?id=az02-011	81	They swim well, but only with land in sight, and the greater distances involved have so far prevented them from spreading to Little Andaman.	Little Andaman isolated by >40km, providing a definite upper limit, if extreme. Swims within sight of land can easily reach a km or more, thus assume high swimming proficiency given the apparent need for such a statement.	General/ Unspecified	Male & Female	Est. >1km		Yes
75	Gros Ventre	North America	Plains and Plateau	Canada, United States	1953	1938-1948	eHRAF	Flannery, R. (1953). The Gros Ventres of Montana: part 1, Social life. In Catholic University of America. Anthropological series (Issue 15, pp. xiv, 221). Catholic University of America Press. https://ehrafworldcultures.yale.edu/document?id=nq13-002	169	Coming Daylight could recall only one instance from her childhood where she was threatened through reference to “spirits.” This was after she had swam the whole width of the Missouri River and back. She was, and still is, very proud of this feat, but her grandmother was angry with her for having been too bold in going so far.	Map analysis indicates that this distance is likely >100m in width.	General/ Unspecified	Female	Est. >100m		No
76	Maori	Oceania	Polynesia	New Zealand	1952	ca. 1910-1945	eHRAF	Buck, P. H. (1952). The coming of the Maori. Maori Purposes Fund Board; [distributed by] Whitcombe and Tombs. https://ehrafworldcultures.yale.edu/document?id=oz04-003	240	Swimming (kaukau) was a popular pastime with both sexes. Children learned early and were sometimes assisted with gourd floats (poito hue), the gourds being allowed to dry out without puncturing and then enclosed in netting. Hinemoa made her historic swim to Mokoia Island with the aid of gourd floats. Swimming races (kau whakataetae) were popular with the young as impromptu contests. Racing over m…	A swim to Mokoia island would have required a crossing of at least 2km of open water each way.	General/ Unspecified	Female	Est. >2km		No
77	Tupinamba	South America	Eastern South America	Brazil	1851	1570-1587	eHRAF	Soares de Souza, G., & Métraux, A. (1851). Descriptive treatise on Brazil in 1587. In Revista do Instituto Historico e Geographico do Brazil (pp. 94-347 [incomplete]). Impr. Nacional. https://ehrafworldcultures.yale.edu/document?id=so09-008	322	The Tupinamba are good swimmers and divers, and when they must, they can swim from three to four leagues. When they do not have anything to fish with, they enter the water at night and upon feeling the fish catch them by hand; in the same way they get crayfish and shrimps from the bottom of the sea.	Three to four leagues translates to 7-18km depending on definition of league used.	General/ Unspecified	Not clear	7-18km		No
78	Twana	North America	Northwest Coast and California	United States	1940	1935-1936	eHRAF	Smith, M. W. (Marian W. (1940). The Puyallup-Nisqually. In Columbia University contributions to anthropology: Vol. Vol. 32 (pp. xii, 336). Columbia University Press. https://ehrafworldcultures.yale.edu/document?id=nr26-014	226	Swimming. Both children and adults swam a great deal for pleasure but there is no evidence of any competitive spirit in this sport. The sexes mingled freely, yet children and adults seldom entered the water together. The sport is included here because it becomes competitive in other cultures. People swam as often on their backs as in the other position. One stroke used was a sort of dog paddle wi…		General/ Unspecified; Warfare	Male & Female	'long endurance swimming'		Yes
79	Badjau	Asia	Southeast Asia	Indonesia, Malaysia, Philippines	2010-2013	2014	External	Abrahamsson, E., & Schagatay, E. (2014). A living based on breath-hold diving in the bajau laut. Human Evolution, 29(1–3), 171–183.	177	Group A In Group A studied in 2010, observations and recordings of diving profiles showed that dive durations were 23-58 s, with a mean (SD) of 28 (9) s. Surface intervals were 14-48 s; mean 19 (8) s, which was significantly shorter than the dive durations (P<0.001). This group had a total underwater working time of 60 (SD 6) % (also reported in Schagatay et al., 2011). Depths were between 5 and …		Hunting	Male	5-7m deep; 2-9 hrs (~60% working time)	Daily	Yes
80	Badjau	Asia	Southeast Asia	Indonesia, Malaysia, Philippines	2010-2013	2014	External	Abrahamsson, E., & Schagatay, E. (2014). A living based on breath-hold diving in the bajau laut. Human Evolution, 29(1–3), 171–183.	177	Group B In Group B studied in 2011, recordings revealed dive durations of 14-97 s, with a mean (SD) of 42 (3) s (Figure 4). The surface intervals were 5-201 s with a mean of 42 (5) s. This group’s total underwater working time was 50 % of their fishing time. Dives were 3 to 25 m (mean 10 m) deep. Their daily working time in the water, at average temperatures of 26-29 C, was 3-9 h.		Hunting	Male	3-25m deep; 3-9 hrs (~50% working time)	Daily	Yes
81	Badjau	Asia	Southeast Asia	Indonesia, Malaysia, Philippines	2011	2009-2010	External	Schagatay, E., Lodin-Sundström, A., & Abrahamsson, E. (2011). Underwater working times in two groups of traditional apnea divers in Asia: The Ama and the Bajau. Diving and Hyperbaric Medicine, 41(1), 27–30.	29	Bajau divers were swimming at varying depths looking for, shooting and retrieving fish, with time spent at the surface for resting, reloading the rubber sling harpoon and taking care of the fish when one was caught. Most dives were without catch. Bajau mean (SD) dive duration was 28 (9) s with surface intervals of 19 (8) s (Figure 2b). Surface interval times were significantly shorter than the di…		Hunting	Male	5-7m deep; 2-9 hrs (~60% working time)	Daily	Yes
82	Pomo	North America	Northwest Coast and California	United States	1926	1924-1925	eHRAF	Loeb, E. M. (1926). Pomo folkways. In Publications in American archaeology and ethnology (Vol. 19, Issue 2, pp. 149-404 , plates). University of California Press. https://ehrafworldcultures.yale.edu/document?id=ns18-003	169	The frail rafts of the coast people were not strong enough to make the trip of a mile to a mile and a half in the open sea to the farthest sea rocks, so seals (piun, C) and sea lions (ka pduka, water bear, C) were obtained after a long swim. Seal hunting was done at low tide during a certain month in the summer time. The hunters chosen were all good swimmers, and each took the precaution of absta…		Hunting	Male	1-1.5 miles		Yes
83	Mbau Fijians	Oceania	Polynesia	Fiji	1866	1849-1864	eHRAF	Waterhouse, J. (1866). The king and people of Fiji: containing a life of Thakombau; with notices of the Fijians, their manners, customs, and superstitions, previous to the great religious reformation in 1854. Wesleyan conference office. https://ehrafworldcultures.yale.edu/cultures/oq12/documents/003	116	There were one woman and four men in the canoe. One man jumped overboard, and escaped by swimming to a great distance; the other three were caught: of these, the female and two men were clubbed, and the remaining man taken alive and bound.		Warfare	Male & Female	'a great distance'		No

## Sheet: Dataset S2) Energetic Modifiers
QUOTE NUMBER	SOCIETY DETAILS				SOURCE DETAILS					DATA
	Society	Region	Sub-region	Countries	Publication Date	Observation/ Coverage Date/s	Document Source	Document	Page number/s	Quote	Interpretive Notes
	RUN
1	!Kung	Africa	Southern Africa	Botswana, Angola, Namibia, South Africa	2006	1985-2001	External	Liebenberg, L. (2006). Persistence hunting by modern hunter-gatherers. Current Anthropology, 47(6), 1017-1026.	1018	An average speed of 6.3 km/hr may not seem very fast, but the challenge to the hunter is not so much the speed as the difficult conditions that need to be overcome, including extreme heat, soft sand, and sometimes thick bush.
2	Aleut	North America	Arctic and Subarctic	United States	1886	1872-1874	eHRAF	Elliott, H. W. (1886). Our Arctic province: Alaska and the Seal Islands. C. Scribner’s sons. https://ehrafworldcultures.yale.edu/cultures/na06/documents/003	225	Travel about St. Paul, with the exception of that trail to Northeast Point, where the natives take advantage of low water to run on the hard, wet sand, is exceedingly difficult, and there are examples of only a few white men who have ever taken the trouble and expended the physical energy necessary to accomplish a comparatively short walk from the village to Nahsayvernia, or the north shore. Walk…
3	Aleut	North America	Arctic and Subarctic	United States	1840	1823-1834	eHRAF	Innokentii, M. of M., Saint, Kolomna, kompaniia, R., Keen, B., & Kardinelowska, A. (1840). Notes on the Islands of the Unalaska District. Russian-American Company. https://ehrafworldcultures.yale.edu/cultures/na06/documents/001	13	In the transportation of burdens, the men and women are equally indefatigable and able to carry large loads. They can walk from thirty-five to fifty versts in one day with a load of from one and one-half to two pudovs. Since they are bandy legged and have big feet they are particularly skillful in walking over the seashore and over large stones.
4	Aleut	North America	Arctic and Subarctic	United States	1840	1823-1834	eHRAF	Innokentii, M. of M., Saint, Kolomna, kompaniia, R., Keen, B., & Kardinelowska, A. (1840). Notes on the Islands of the Unalaska District. Russian-American Company. https://ehrafworldcultures.yale.edu/cultures/na06/documents/001	22-24	That day, for the first time, I saw and learned how great was the patience of the Aleuts. There was absolutely no road. The steep hills were covered with half-frozen snow on which there was not th slightest trail to be seen. On top of this there suddenly arose an adverse wind with snow and with such severe squalls that it almost halted a man in his tracks. Heavy burdens upon their shoulders, empt…
5	Aleut	North America	Arctic and Subarctic	United States	1925	1909-1910	eHRAF	Jochelson, W. (1925). Archaeological investigations in the Aleutian Islands. In Publication (Issue 367, pp. ix, 145). Carnegie Institution of Washington. https://ehrafworldcultures.yale.edu/cultures/na06/documents/010	19	The only means of inland communication was by walking, but this was decidedly uncomfortable on account of the tundra-like hummocks covered with sedge-grass. The absence of arboreal vegetation may be ascribed not to the climate, which is comparatively mild, but to the constant gales, fogs, and mists which are encountered in Aleutian waters, thus depriving the plants of much sunlight.
6	Aleut	North America	Arctic and Subarctic	United States	1949	1948	eHRAF	Shade, C. I. (1949). Ethnological notes on the Aleuts. [s.n.]. https://ehrafworldcultures.yale.edu/cultures/na06/documents/017	2-3	Walking across a carpet of flora into which one sinks half way up the leg with each step quickly convinced me that Aleutian plant life is abundant.
7	Aleut	North America	Arctic and Subarctic	United States	1884	1880-1881	eHRAF	Petroff, Ivan. (1884). Report on the population, industries, and resources of Alaska. In Census reports: Vol. v. 8 (pp. vi, 189). G.P.O. https://ehrafworldcultures.yale.edu/cultures/na06/documents/040	18	The surface of the soil everywhere, even where very tall grasses seem most luxuriant, is cut up into hummocks to such a degree that to travel on foot is exceedingly difficult and tiresome.
8	Andamanese	Asia	South Asia	India	1932	1869-1880	eHRAF	Man, E. H. (1932). On the aboriginal inhabitants of the Andaman Islands. The Royal Anthropological Institute of Great Britain and Ireland. https://ehrafworldcultures.yale.edu/document?id=az02-002	23	Running is seldom practised by them except for a short distance, when hunting, and four or five hundred yards appears to be the greatest extent of ground they can cover without halting or slackening speed. Though in running or walking on a good road they are generally passed without difficulty by natives of India, their superiority in the jungles is at once manifest when the beaten track is left;…
9	Andamanese	Asia	South Asia	India	1966	1951-1955	eHRAF	Cipriani, L., & Cox, D. T. (1966). The Andaman islanders. Frederick A. Praeger, Inc. https://ehrafworldcultures.yale.edu/document?id=az02-011	43	Owing to the difficulty of pushing through the undergrowth the Onges always travel in single file, following closely behind one another, the men first, then the women and children, with the dogs following all round. They never travel alone; I hardly ever met any by themselves, but always in groups of families or groups of hunters. The man who happens to be at the front of the file is the guide an…
10	Andamanese	Asia	South Asia	India	1966	1951-1955	eHRAF	Cipriani, L., & Cox, D. T. (1966). The Andaman islanders. Frederick A. Praeger, Inc. https://ehrafworldcultures.yale.edu/document?id=az02-011	26	The whole island is a mass of knotted vegetation, and it is useless to attempt to cut any form of lasting path, as the plants immediately grow back. ‘Walking’ in the Andamans therefore means opening up a way with a hatchet, unless one adopts the rapid but exhausting Onge method of swinging over obstacles by the lianas. This is the kingdom of the epiphytes. The lianas cover their hosts as if deter…
11	Aweikoma	South America	Eastern South America	Brazil	1941	1932-1934	eHRAF	Henry, J., Benedict, R., & Kraus, H. F. (1941). Jungle people: a Kaingang tribe of the highlands of Brazil. J. J. Augustin. https://ehrafworldcultures.yale.edu/document?id=sm03-002	4	The gait of the forest rover is unmistakable, for he never just steps; he places his feet. Where a thorn may prick, a vine slash, a fallen log batter; where the earth may crumble underfoot or a snake strike from the concealment of a pile of leaves or a low bush overhanging the trail, every move must be a maneuver.
12	Barama Carib	South America	Amazon and Orinoco	French Guiana, Guyana	1936	1932-1933	eHRAF	Gillin, J. (1936). The Barama River Caribs of British Guiana. In Papers of the Peabody Museum of American Archaeology and Ethnology (Vol. 14, Issue 2, pp. xiv, 274 , 30 plates). The Museum. https://ehrafworldcultures.yale.edu/document?id=sr09-001	55	The Caribs wear no foot covering, a usage which enables them to maintain a footing in places where it is often difficult for a shod traveller to keep his balance. In the deep forest the trails are usually wet, due to the frequent rains and lack of sunlight amid the foliage. The surface underfoot is covered with slime and soaked leaves, the bushes and trees which hang over the trail continually dr…
13	Callinago	Middle America and the Caribbean	Carribean	Dominica	1983	1974-1975	eHRAF	Layng, A. (1983). The Carib Reserve: identity and security in the West Indies. University Press of America. https://ehrafworldcultures.yale.edu/document?id=st13-014	1	The island, which encompasses roughly 300 square miles, is extremely rugged, with numerous high mountains, nearly all of which remain covered by virgin rain forest. To get from Roseau, the capital, to the Carib reserve, one must travel for several hours along thirty miles of poorly maintained, single lane roads which weave and climb laboriously over the island's interior.
14	Callinago	Middle America and the Caribbean	Carribean	Dominica	1983	1974-1975	eHRAF	Layng, A. (1983). The Carib Reserve: identity and security in the West Indies. University Press of America. https://ehrafworldcultures.yale.edu/document?id=st13-014	99	older residents remember when … almost all travel was restricted to canoeing or walking. Transporting produce to the nearest market in Roseau necessitated a dangerous voyage around the southern end of the island, risking drownings and lost cargo, or a twelve-hour, back-breaking trek over the rugged mountains
15	Ingalik	North America	Arctic and Subarctic	United States	1958	1934, 1937, 1956	eHRAF	Osgood, C. (1958). Ingalik social culture. In Yale University publications in anthropology(Issue 53, p. 289). Published for the Dept. of Anthropology, Yale University, by The Yale University Press. https://ehrafworldcultures.yale.edu/document?id=na08-002	38	Nonetheless, to break out a new trail in the fresh-fallen snow may sometimes confuse even an older man. The boys will not go winding about too much in any event, for although there is still only a light cover of snow, breaking trail under the best of conditions is hard work. In pairs or small groups the men file northward along the path of the village, walking slowly to show restraint. Just beyon…
16	Ingalik	North America	Arctic and Subarctic	United States	1958	1934, 1937, 1956	eHRAF	Osgood, C. (1958). Ingalik social culture. In Yale University publications in anthropology(Issue 53, p. 289). Published for the Dept. of Anthropology, Yale University, by The Yale University Press. https://ehrafworldcultures.yale.edu/document?id=na08-002	268	Precision in jumping and balancing are a little less obvious needs, but one who travels through either the northern forest or tundra knows that one's movements are not simple, as in walking down a village path.
17	Lengua	South America	Southern South America	Paraguay	1911	1889-1909	eHRAF	Grubb, W. B. (Wilfred B., & Jones, ed., H. T. Morrey (Humphrey Tudor Morrey). (1911). An unknown people in an unknown land: an account of the life and customs of the Lengua Indians of the Paraguayan Chaco, with adventures and experiences during twenty years’ pioneering and exploration amongst them. Seeley and Co. Limited. https://ehrafworldcultures.yale.edu/document?id=sk15-001	58	The scene is changed to a great swamp, with little islands dotted about, and on one of these stands a similar Indian village. But here the surroundings are very different from those described in the last picture. The village is near the edge of the swamp, which is fully twenty miles in length and from one to four miles in width. The water on the average is waist-deep, but in places the traveller …
18	Lengua	South America	Southern South America	Paraguay	1911	1889-1909	eHRAF	Grubb, W. B. (Wilfred B., & Jones, ed., H. T. Morrey (Humphrey Tudor Morrey). (1911). An unknown people in an unknown land: an account of the life and customs of the Lengua Indians of the Paraguayan Chaco, with adventures and experiences during twenty years’ pioneering and exploration amongst them. Seeley and Co. Limited. https://ehrafworldcultures.yale.edu/document?id=sk15-001	65	Therefore, in forming a fair estimate of their work, the trying conditions under which they labour must be taken into account. Hunting, for example, which is the chief occupation of the men, is by no means a pastime or recreation, but a serious, onerous, and often dangerous undertaking. It is indeed a great task of endurance, for they have to spend hours in search of game, exposed to a tropical s…
19	Montagnais	North America	Arctic and Subarctic	Canada	1961	1942-1943, 1951-1953	eHRAF	McGee, J. T. (1961). Cultural stability and change among the Montagnais Indians of the Lake Melville region of Labrador. In Anthropological series (pp. 8, 159 , 7 plates). Catholic University of America Press. https://ehrafworldcultures.yale.edu/document?id=nh06-026	115	The wide snowshoes of the natives are most practical for these people who, when travelling or hunting in winter, have to walk over dense underbrush and shrubbery, especially when they are after hare or porcupine. Often, hunters step on the tops of small spruce standing quite erect, three or four feet high, but completely covered with light, powdery snow. The branches of the little trees prevent c…
20	Semang	Asia	Southeast Asia	Malaysia, Thailand	2008	1995-1996	External	Tuck-Po, L. (2008). Before a Step Too Far: Walking with Batek Hunter-Gatherers in the Forests of Pahang, Malaysia. In T. Ingold & Jo Lee Vergunst (Eds.), Ways of Walking: Ethnography and practice on foot. Ashgate.	28	Walking on these trails, I had to learn a whole new vocabulary for the body: such as where to step and how to step (for example, toes pointed outward and not down into the crevices between thorny roots), adjusting my pace to the demands of the topography rather than to following my natural rhythms, keeping my arms close to avoid brushing against piercing thorns, and - resigning myself to the inev…
21	Semang	Asia	Southeast Asia	Malaysia, Thailand	1878	1874-1875	External	Von Mikluho-Maclay, N. (1878). Ethnological Excursions in the Malay Peninsula. Journals of the Straits Branch of the Royal Asiatic Society, 2, 205–221.	212-213	Knowing the direction in which he is to go and keeping it in view, he tries to find out the lighter places in the wood. Without breaking them, he bends aside with his hand the younger trees, which he cannot avoid; he stoops or creeps below the larger ones. He will never tear off or cut away a liana hanging in his way, he prefers holding it in his hand and crawling under it; and in spite of this c…
22	Shavante	South America	Eastern South America	Brazil	1967	1958, 1962, 1964	eHRAF	Maybury-Lewis, D. (1967). Akwẽ-Shavante society. Clarendon Press. https://ehrafworldcultures.yale.edu/document?id=sp26-001	31	By January or February the land is usually waterlogged, so that hunters and Indians get used to walking perpetually in a foot or more of water.
23	Siriono	South America	Amazon and Orinoco	Bolivia	1950	1940-1941	eHRAF	Holmberg, A. R. (1950). Nomads of the long bow: the Siriono of eastern Bolivia. In Smithsonian Institution. Institute of Social Anthropology(Issue 10, p. iv,104 plates). U.S. Govt. Print. Off. https://ehrafworldcultures.yale.edu/cultures/sf21/documents/001	93-94	He may be forced to run at top speed through almost impenetrable jungle and swamp to bag a single monkey or coati, and once having bagged his prize he may be forced to climb a tree to retrieve it or the arrow with which he shot it. Game and forest products must always be carried back to camp — sometimes a long distance away. In walking and running through swamp and jungle the naked hunter is expo…
24	Warrau	South America	Amazon and Orinoco	Guyana, Venezuela	1945	1933-1944	eHRAF	Turrado Moreno, A., & Muirden, S. (1945). Ethnography of the Guarauno Indians. In Tercera Conferencia Interamericana de Agricultura, Cuadernos Verdes (Issue 15, p. HRAF MS: 328 [Original: 315, plates]). Lit. y Tip. Vargas. https://ehrafworldcultures.yale.edu/document?id=ss18-006	136	Bareness of the foot and leg. They walk all day throughout the year and their entire lives on damp, swampy ground
25	Warrau	South America	Amazon and Orinoco	Guyana, Venezuela	1975	Not specified	eHRAF	Fleischman, M. L. (1984). The Warao: a study in microevolution. University Microfilms International. https://ehrafworldcultures.yale.edu/document?id=ss18-012	11	Travel by foot is slow and very difficult as well as more hazardous than by boat. Snakes abound and at one time caymen and alligators were very numerous. In some sections of the rivers caribe fish, a close relative of the man-eating pirana, are present. To travel without a boat exposes the traveler to these dangers, plus the peril of an occasional deep mud hole that could swallow a struggling man
26	Warrau	South America	Amazon and Orinoco	Guyana, Venezuela	1980	1954-1974	eHRAF	Fleischman, M. (1980). Anthropometrics of the Warao. In demographic and biological studies of the warao indians: Vol. v. 45 (pp. 139–151). UCLA Latin American Center Publications, University of California, Los Angeles. https://ehrafworldcultures.yale.edu/document?id=ss18-038	398	The forest floor is mud, most of which is covered by water to varying depths. Travel by foot, except for a few yards at a time, is impossible, making travel by navigable waterways a necessity. The serpentine wandering of the channels and lack of firm, dry land act as isolating mechanisms. Two enclaves a short distance apart, but on different streams, are often members of separate local groups in …
27	Yahgan	South America	Southern South America	Argentina, Chile	1946	Not specified	eHRAF	Cooper, J. M. (1946). The Yahgan. In Handbook of South American Indians, edited by Julian H. Steward: Vol. v. 1 (pp. 81–106). U.S. G.P.O. https://ehrafworldcultures.yale.edu/document?id=sh06-002	81	forest floor is thickly covered with rotting and rotten fallen trunks, which with the thick spiny masses of barberry bushes (Berberis ilicifolia and B. buxifolia) and holly (Pernettya mucronata) make travel through the woods extremely slow and difficult.
	SWIM & DIVE
28	Callinago	Middle America and the Caribbean	Carribean	Dominica	1665	ca. 1650	eHRAF	Breton, R., McKusick, M. B., & Verin, P. (1665). Carib-French dictionary. Par Gilles Bovqvet. https://ehrafworldcultures.yale.edu/document?id=st13-002	22	The children in order to learn how to swim and become accustomed to the ocean waves, as well as to amuse themselves, lay on small planks. They let themselves drift against the breakers and are driven back into the mouth of a river. Others who are stronger let themselves drift with the current of the river and meet the breakers which are rough and frightening where the river hits them, particularl…
29	Kaska	North America	Arctic and Subarctic	Canada	1954	1943-1945	eHRAF	Honigmann, J. J. (1954). The Kaska Indians: an ethnographic reconstruction. In Yale University publications in anthropology (Issue 51, p. 162). Yale University Press. https://ehrafworldcultures.yale.edu/document?id=nd12-006	56	Indians forded rivers by swimming in cases where an exceptionally strong current prohibited the use of rafts. The swimmers clutched a floating pole as they paddled. Women crossed simultaneously with men but a short distance further downstream. Everyone in the aboriginal community knew how to swim.
30	Maori	Oceania	Polynesia	New Zealand	1952	ca. 1910-1945	eHRAF	Buck, P. H. (1952). The coming of the Maori. Maori Purposes Fund Board; [distributed by] Whitcombe and Tombs. https://ehrafworldcultures.yale.edu/document?id=oz04-003	240	Best (18, p. 20) gives four methods of swimming: kau tahoe (side), kau apuru (breast), kau tawhai (overhand), and kau kiore (back). He also mentions that natives were expert in crossing swift or flooded streams in a slanting course with the current by treading water with the erect body half out of the water. Rivers were also crossed with the aid of a grip pole (tuwhana).
31	Omaha	North America	Plains and Plateau	United States	1911	1875-1905	eHRAF	Fletcher, A. C. (Alice C., & La Flesche, F. (1911). The Omaha tribe. In Twenty-seventh annual report of the Bureau of American Ethnology, 1905-06 (pp. 17-672 , 65 plates). Government Printing Office. https://ehrafworldcultures.yale.edu/document?id=nq21-001	369	The people were good swimmers. The current in the Missouri is always strong, so that it requires a good swimmer to make a safe passage across the stream. During the flood season the current is too rapid for anyone to venture to cross the river.
32	Tupinamba	South America	Eastern South America	Brazil	1906	1583-1601	eHRAF	Cardim, Fernão (1906). A treatise of Brasil AND articles touching the dutie of the kings majestie our lord, and to the common good of all the estate of Brasill: Vol. Vol. 16 (pp. 417-517 [incomplete]). J. MacLehose and Sons. https://ehrafworldcultures.yale.edu/document?id=so09-009	430-431	They are great fishers and swimmers, they feare no Sea nor waves, continue a day and a night swimming, and the same they doe rowing, and sometimes without meate.
33	Warrau	South America	Amazon and Orinoco	Guyana, Venezuela	1945	1933-1944	eHRAF	Turrado Moreno, A., & Muirden, S. (1945). Ethnography of the Guarauno Indians. In Tercera Conferencia Interamericana de Agricultura, Cuadernos Verdes (Issue 15, p. HRAF MS: 328 [Original: 315, plates]). Lit. y Tip. Vargas. https://ehrafworldcultures.yale.edu/document?id=ss18-006	178	Good swimmers. — As the Guarao are born on the water and live and die on the water, they swim like ducks and dive wonderfully well. Men, women, boys, and girls know and learn the art of swimming masterfully, and they vary it in a thousand ways: they imitate dogs, ducks, birds, and animals, face up, face down, now on one side, then on the other, holding the foot with the hand, etc., for which reas…

## Sheet: Dataset S3) Load Carriage
QUOTE NUMBER	SOCIETY DETAILS				SOURCE DETAILS					DATA		CONTEXT	GENDER	LOAD	DISTANCE
	Society	Region	Sub-region	Countries	Publication Date	Observation/ Coverage Date/s	Document Source	Document	Page number/s	Quote	Interpretive Notes
1	Aranda	Oceania	Australia	Australia	1936	1881-1935	eHRAF	Chewings, C. (1936). Back in the stone age: the Natives of central Australia. Angus & Robertson, limited. https://ehrafworldcultures.yale.edu/document?id=oi08-039	30	It is really wonderful how they can carry a large kangaroo for miles over ranges and rough rocky ground.	Average weight of a kangaroo ranges from 10-70kg.Assume large kangaroo to amount to 40-70kg Reference: Tribe, DE, & Peel, L. (1963). Body composition of the Kangaroo (Macropus Sp). Australian Journal of Zoology, 11(3), 273. doi:10.1071/zo9630273	Animal carcass	Male	40-70kg	'for miles'
2	Mundurucu	South America	Amazon and Orinoco	Brazil	1954	1952-1953	eHRAF	Murphy, R. F. (1954). The rubber trade and the Mundurucu village: chapter 2: aboriginal culture. [s.n.]. https://ehrafworldcultures.yale.edu/document?id=sq13-005	18	The successful hunter often ended his day by carrying a 100 pound [~45kg] wild pig on his back for three hours on the homeward trail to the village.		Animal carcass	Male	100lb [45kg]	3 hrs
3	Yurok	North America	Northwest Coast and California	United States	1952	1770-1952	eHRAF	Heizer, R. F. (Robert F., Mills, J. E., & Cutter, D. C. (1952). The four ages of Tsurai: a documentary history of the Indian village on Trinidad Bay. University of California Press. https://ehrafworldcultures.yale.edu/document?id=ns31-001	155	With a quarter of an elk (about one hundred and fifty pounds) on his back the Indian can walk for half a day without interruption over all obstacles, through forests and valleys and over the steepest rises. The women are only a little behind the stronger sex		Animal carcass	Male	150lb [68kg]	'half a day'
4	Ingalik	North America	Arctic and Subarctic	United States	1959	1934, 1937, 1956	eHRAF	Osgood, C. (1959). Ingalik mental culture. In Yale University publications in anthropology(Issue 56, p. 195). Dept. of Anthropology, Yale University. https://ehrafworldcultures.yale.edu/document?id=na08-003	74	For example, after a woman carries her child on her backfor an extended period of time, perhaps five or six hours, she always sucks the baby's stomach around the area of the navel for a few minutes before feeding it.		Child	Female		5-6 hrs
5	Yahgan	South America	Southern South America	Argentina, Chile	1937	1918-1924	eHRAF	Gusinde, M., & Schütze, F. (1937). The Yahgan: the life and thought of the water nomads of Cape Horn. In Die Feuerland-Indianer [The Fuegian Indians]: Vol. Vol. II (p. HRAF: xv, 1471 [incomplete] [original: 365-1185, 1278-1499 ]). Anthropos-Bibliothek. https://ehrafworldcultures.yale.edu/document?id=sh06-001	518	The reasons why our Indian women always carry a child on their backs are obvious. They want to have their hands and arms free for their work. They carry their infants about with them wherever they go because they do not want to be separated from them and sometimes there is no other person to care for them. Actually, it is a rare sight to meet a young or middle-aged woman without a child on her ba…		Child	Female
6	!Kung	Africa	Southern Africa	Botswana, Angola, Namibia, South Africa	1965	1958-1964	eHRAF	Silberbauer, G. B. (1965). Report to the Government of Bechuanaland on the Bushman Survey. Bechuanaland Government. https://ehrafworldcultures.yale.edu/document?id=fx10-036	109	a woman can carry her own weight in food plants and firewood over a distance of three miles	Female body weight recorded at ~40kg for adults among the !Kung. Reference: Lee, R. B. (1979, p. 285). The !Kung San: men, women, and work in a foraging society. Cambridge University Press. https://ehrafworldcultures.yale.edu/document?id=fx10-018	General/Unspecified	Female	40kg	3 miles
7	Abipon	South America	Southern South America	Argentina, Paraguay	1822	1749-1767	eHRAF	Dobrizhoffer, M. (1822). An account of the Abipones, an equestrian people of Paraguay: volume 2. John Murray. https://ehrafworldcultures.yale.edu/document?id=si04-001	118	the luggage being all committed to the women, the Abipones travel armed with a spear alone, that they may be disengaged to fight or hunt, if occasion require.		General/Unspecified	Female
8	Aleut	North America	Arctic and Subarctic	United States	1840	1823-1834	eHRAF	Innokentii, M. of M., Saint, Kolomna, kompaniia, R., Keen, B., & Kardinelowska, A. (1840). Notes on the Islands of the Unalaska District. Russian-American Company. https://ehrafworldcultures.yale.edu/cultures/na06/documents/001	13	in the transportation of burdens, the men and women are equally indefatigable and able to carry large loads. They can walk from thirty-five to fifty versts [~37-53km] in one day with a load of from one and one-half to two pudovs [~24-32kg]. Since they are bandy legged and have big feet they are particularly skillful in walking over the seashore and over large stones		General/Unspecified	Male & Female	24-32kg	37-53km
9	Andamanese	Asia	South Asia	India	1903	1901	eHRAF	Temple, R. C. (1903). Ethnography. In Census of India, 1901: Vol. Vol. 3 (pp. 47–68). Office of the Superintendent of Government Printing, India. https://ehrafworldcultures.yale.edu/document?id=az02-014	56	a man's load is 40 lbs.		General/Unspecified	Male	40lb [18kg]
10	Andamanese	Asia	South Asia	India	1932	1869-1880	eHRAF	Man, E. H. (1932). On the aboriginal inhabitants of the Andaman Islands. The Royal Anthropological Institute of Great Britain and Ireland. https://ehrafworldcultures.yale.edu/document?id=az02-002	22	Though for a short distance heavier loads are often borne, the maximum of a man's burden is about 40 lbs.; this he will on occasion carry for as much as 15 miles through the jungles between sunrise and sunset, a distance rarely exceeded in one day under any circumstances, or for more than two or three days in succession. This has been particularly remarked when they have been in pursuit of runawa…		General/Unspecified	Male	40lb [18kg]	15 miles
11	Aweikoma	South America	Eastern South America	Brazil	1941	1932-1934	eHRAF	Henry, J., Benedict, R., & Kraus, H. F. (1941). Jungle people: a Kaingang tribe of the highlands of Brazil. J. J. Augustin. https://ehrafworldcultures.yale.edu/document?id=sm03-002	6	The men, who are about as tall as the average white European, are graceful in spite of their massiveness. It is a pleasure to see them walk—the tangled forest has never let them learn to run—with their high springing step, or balance themselves incredibly on a narrow tree six feet above a stream while hundred-and-fifty-pound loads hang from their heads.		General/Unspecified	Male	150lb [68kg]
12	Lengua	South America	Southern South America	Paraguay	1911	1889-1909	eHRAF	Grubb, W. B. (Wilfred B., & Jones, ed., H. T. Morrey (Humphrey Tudor Morrey). (1911). An unknown people in an unknown land: an account of the life and customs of the Lengua Indians of the Paraguayan Chaco, with adventures and experiences during twenty years’ pioneering and exploration amongst them. Seeley and Co. Limited. https://ehrafworldcultures.yale.edu/document?id=sk15-001	44	When acting thus as porters, they generally carried a load of from 50 to 60 pounds, and travelled fully thirty-five miles in the day.		General/Unspecified	Not clear	50-60lb [23-27kg]	35 miles
13	Maori	Oceania	Polynesia	New Zealand	1924	ca. 1870-1920	eHRAF	Best, E. (1924). The Maori: volume 1. In Memoirs of the Polynesian Society: Vol. V (pp. xv, 530). Printed by H.H. Tombs, limited. https://ehrafworldcultures.yale.edu/document?id=oz04-001	436	In carrying heavy burdens on the back the Maori excels		General/Unspecified	Not clear
14	Pomo	North America	Northwest Coast and California	United States	1908	1903-1906	eHRAF	Barrett, S. A. (Samuel A. (1908). The ethno-geography of the Pomo and neighboring Indians. In Publications in American archaeology and ethnology (Vol. 6, pp. 1–107, 118–245, 330–332). University of California Press. https://ehrafworldcultures.yale.edu/document?id=ns18-008	34	one of them could easily carry that a Mile together without Pain, which two or three Englishmen there could hardly bear		General/Unspecified	Not clear	that 'which two or three Englishmen there could hardly bear'	1 mile
15	Siriono	South America	Amazon and Orinoco	Bolivia	1950	1940-1941	eHRAF	Holmberg, A. R. (1950). Nomads of the long bow: the Siriono of eastern Bolivia. In Smithsonian Institution. Institute of Social Anthropology(Issue 10, p. iv,104 plates). U.S. Govt. Print. Off. https://ehrafworldcultures.yale.edu/cultures/sf21/documents/001	43	When on the move, men cooperate with the women in carrying the family burdens, which are packed in carrying baskets woven from the green leaves of the motacú palm. Three baskets are carried on the back, being suspended from the head (women) or shoulders (men) by a tumpline of liana. Considerable weight may be transported by these methods. The average pack for a man or woman runs around 60 or 70 p…		General/Unspecified	Male & Female	60-70lb (up to 200lb) [27-32 (91) kg]	10 miles
16	!Kung	Africa	Southern Africa	Botswana, Angola, Namibia, South Africa	1980	1969-1970	eHRAF	Shostak, M. (1981). Nisa, the life and words of a !Kung woman. Harvard University Press. https://ehrafworldcultures.yale.edu/document?id=fx10-026	67	!Kung women are the major providers of child care and carry young children almost everywhere they go—an estimated 1500 miles a year. Women are also the major providers of food and walk between two and twelve miles two or three times a week to go gathering. When they return they carry, along with their child, fifteen to thirty-three pounds of wild vegetables, although loads of forty pounds and mor…	!Kung children up to 4 years of age recorded to weigh an average of 13.2-29.5 pounds. Added to 15-33 (upper bound of 40) pounds, this equates to 28.2-69.5 pounds. Reference: Lee, R. B. (1979, p. 314). The !Kung San: men, women, and work in a foraging society. Cambridge University Press. https://ehrafworldcultures.yale.edu/document?id=fx10-018	General/Unspecified; Child	Female	28.2-69.5lb [12.8-31.5kg]
17	!Kung	Africa	Southern Africa	Botswana, Angola, Namibia, South Africa	1976	1950-1961	eHRAF	Marshall, L. (1976). The !Kung of Nyae Nyae. Harvard University Press. https://ehrafworldcultures.yale.edu/document?id=fx10-017	102	Richard Lee has made fascinating calculations of the weights !Kung women carry and the distances they travel. He says of the women he observed that, on each day of gathering, they walk from two to twelve miles round trip and that they carry 15 to 33 pounds of vegetable foods on the return trip. When the group moves from one area to another to hunt and gather, or to visit relatives or friends, a w…	!Kung children up to 4 years of age recorded to weigh an average of 13.2-29.5 pounds. Added to 11-22 (upper bound of 40) pounds, this equates to 24.2-51.5 pounds. Reference: Lee, R. B. (1979, p. 314). The !Kung San: men, women, and work in a foraging society. Cambridge University Press. https://ehrafworldcultures.yale.edu/document?id=fx10-018	General/Unspecified; Child	Female	24.2-51.5lb [11.0-23.4kg]
18	Andamanese	Asia	South Asia	India	1966	1951-1955	eHRAF	Cipriani, L., & Cox, D. T. (1966). The Andaman islanders. Frederick A. Praeger, Inc. https://ehrafworldcultures.yale.edu/document?id=az02-011	17	An interesting though not congenital abnormality in the Andamanese results from the carrying of weights slung from the head from too early an age. Loads are always carried on their backs by a rope made of bark, the weight being taken on the forehead. The rope presses on the head in the region of the bregma and creates the so-called bregmatic furrow. This is more marked in females, as the women no…		General/Unspecified; Child	Male & Female
19	Lengua	South America	Southern South America	Paraguay	1901	1895-1900	eHRAF	Hawtrey, S. H. C. (1901). The Lengua Indians of the Paraguayan Chaco. Journal of the Anthropological Institute of Great Britain and Ireland, Vol. 31, 280–299. https://ehrafworldcultures.yale.edu/document?id=sk15-002	295	The woman has the hard work of carrying food from garden and field, and all the transport to do; the Lenguas are a nomadic race (p. 281), and their frequent moves often entail journeys of from ten to twenty miles a day, the woman carrying all the household furniture, pots, water jars, wool and skins in a large net bag on her back with a supporting string round the forehead. In one hand she carrie…		General/Unspecified; Child	Female		10-20 miles
20	Semang	Asia	Southeast Asia	Malaysia, Thailand	2008	1995-1996	External	Tuck-Po, L. (2008). Before a Step Too Far: Walking with Batek Hunter-Gatherers in the Forests of Pahang, Malaysia. In T. Ingold & Jo Lee Vergunst (Eds.), Ways of Walking: Ethnography and practice on foot. Ashgate.	28	The Batek themselves were also loaded down with stuff. The difference is that unless enfeebled or very young, they could walk sturdily with all their stuff - and mount the occasional child on top of everything on their backs, and wearing the minimum of clothes and more often than not barefoot - whereas I could not		General/Unspecified; Child	Male & Female
21	Slave	North America	Arctic and Subarctic	Canada	1981	1969-1970	eHRAF	Asch, M. (1981). Slavey. In handbook of north american indians. subarctic: Vol. Vol. 6 (pp. 338–349). Smithsonian Institution : For sale by the Supt. of Docs., U.S. G. P. O. https://ehrafworldcultures.yale.edu/cultures/nd14/documents/001	341	In summer overland travel was by foot with essential goods carried on the back by means of straps secured over the crown of the head. The women carried babies strapped to their backs in moose-hide bags called mossbags. Women were also responsible for carrying the fire in both summer and winter. Toboggans pulled by the women carried essential goods.		General/Unspecified; Child	Female
22	Slave	North America	Arctic and Subarctic	Canada	1946	1943	eHRAF	Honigmann, J. J. (1946). Ethnography and acculturation of the Fort Nelson Slave. In Yale University Publications in Anthropology (Issue 33, p. 169). Pub. For the Dept. of anthropology, Yale University, Yale University Press ; H. Milford, Oxford University Press. https://ehrafworldcultures.yale.edu/cultures/nd14/documents/003	44	In summer more than winter, burden carrying was often a problem calling for human exertion and strength. Dogs were scarce and burdens were supported on people's backs by means of rawhide carrying straps three feet long. These were suspended over the crown of the head rather than across the forehead. To their ends were fastened long moosehide cords and these went around the burdens. Rawhide and mo…		General/Unspecified; Child	Male & Female
23	Callinago	Middle America and the Caribbean	Carribean	Dominica	1983	1974-1975	eHRAF	Layng, A. (1983). The Carib Reserve: identity and security in the West Indies. University Press of America. https://ehrafworldcultures.yale.edu/document?id=st13-014	101	Carib men and women and older children had to carry stems of bananas on their heads for repeated trips of several miles over uneven and often slippery paths. Nearly every older adult can recall instances of “heading” perhaps 100 pounds [~45kg] to within a short distance of his designation whereupon a misstep would cause the entire cargo to fall and become bruised to such an extent that it was nea…		Non-animal foodstuff	Male & Female	100 lb [45kg]	'several miles'
24	Yokuts	North America	Northwest Coast and California	United States	1949	1923-1948	eHRAF	Latta, F. F. (1949). Handbook of Yokuts Indians. Bear State Books. https://ehrafworldcultures.yale.edu/document?id=ns29-003	105-107	When the ahngush was filled with acorns it was placed upon the back of one of the mokes. On top of the load she threw the basket in which she had been gathering acorns, sometimes also a child three or four years of age. This burden often reached a weight of about two hundred pounds. ... It will be appreciated by any one that great effort was necessary to bring a two hundred pound burden from the …		Non-animal foodstuff	Female	200 lb [91kg]
25	Copper Inuit	North America	Arctic and Subarctic	Canada	1922	1913-1916	eHRAF	Jenness, D. (1922). The life of the Copper Eskimos. In Report of the Canadian Arctic Expedition, 1913-1918: Vol. XII (pp. 5-277 , 9 plates). F.A. Acland. https://ehrafworldcultures.yale.edu/document?id=nd08-001	116-119	Travelling of this kind is very hard work, especially for those who own only one or two dogs. The natives perspire freely from the labour of dragging their sleds, then when they stop to rest their bodies cool down and tend to freeze all the more quickly.		Sled pulling/pushing	Not clear
26	Ingalik	North America	Arctic and Subarctic	United States	1970	1934, 1937	eHRAF	Osgood, C. (1970). Ingalik material culture. In Yale University publications in anthropology(Issue 22, p. 500). Human Relations Area Files Press. https://ehrafworldcultures.yale.edu/document?id=na08-001	357	The sled is pulled by human power and may be pushed as well. The person pulling puts the halter line across his breast and around his arms just below the shoulders. He then stretches his arms backwards and grasps the lines from the inside after passing his arms over the line once. Steering is aided by pulling on the side opposite to the direction to be turned. Only one man pulls at one time; anot…		Sled pulling/pushing	Not clear
27	Slave	North America	Arctic and Subarctic	Canada	1981	1969-1970	eHRAF	Asch, M. (1981). Slavey. In handbook of north american indians. subarctic: Vol. Vol. 6 (pp. 338–349). Smithsonian Institution : For sale by the Supt. of Docs., U.S. G. P. O. https://ehrafworldcultures.yale.edu/cultures/nd14/documents/001	341	Toboggans pulled by the women carried essential goods.		Sled pulling/pushing	Female
28	Slave	North America	Arctic and Subarctic	Canada	1946	1943	eHRAF	Honigmann, J. J. (1946). Ethnography and acculturation of the Fort Nelson Slave. In Yale University Publications in Anthropology (Issue 33, p. 169). Pub. For the Dept. of anthropology, Yale University, Yale University Press ; H. Milford, Oxford University Press. https://ehrafworldcultures.yale.edu/cultures/nd14/documents/003	49	Informants were firm in stating that the people when traveling did not require women to pull the toboggans, although this practice is said to have obtained among the Grand Lakers. Human motive power, however, was originally the only form of traction available. Men, it was claimed, also consistently broke trail, generally proceeding in advance of the women and maintaining an alertness for fresh si…		Sled pulling/pushing	Male & Female
29	Timbira	South America	Eastern South America	Brazil	2012	Not specified	eHRAF	Crocker, W. H. (William H. (2012). Culture Summary: Canela. Human Relations Area Files. https://ehrafworldcultures.yale.edu/document?id=so08-000	8	The Canela esteem recreation and devote much time to it, venting most hostilities this way. Almost daily athletics include track events around the village boulevard just inside the circle of houses and team relay racing from 2 to 12 kilometers outside the village by individual runners carrying 100-kilogram logs.		Sport	Not clear	100kg	2-12km
30	Aranda	Oceania	Australia	Australia	1936	1881-1935	eHRAF	Chewings, C. (1936). Back in the stone age: the Natives of central Australia. Angus & Robertson, limited. https://ehrafworldcultures.yale.edu/document?id=oi08-039	29-30	To reach and hunt for the grubs the lubras carry great pittjis full of water, with twigs of green leaves, or bunches of grass in them to keep the water from splashing as they walk. These are sometimes carried on the head, with a quoit-shaped ring made of twisted-up grass or string for a pad, the load being so heavy that another lubra lifts it upon the head of the bearer. Or it may be carried on t…	5 gallons of water equates to 19kg = at least 20kg with the weight of the container	Water	Female	20kg	10-12 miles
31	Aranda	Oceania	Australia	Australia	1936	1881-1935	eHRAF	Chewings, C. (1936). Back in the stone age: the Natives of central Australia. Angus & Robertson, limited. https://ehrafworldcultures.yale.edu/document?id=oi08-039	29-30	The lubras [women] carry great pittjis full of water, with twigs of green leaves, or bunches of grass in them to keep the water from splashing as they walk. These are sometimes carried on the head, with a quoit-shaped ring made of twisted-up grass or string for a pad, the load being so heavy that another lubra lifts it upon the head of the bearer. Or it may be carried on the hip with a strong bel…		Water	Female

## Sheet: Dataset S4) Energetic Return
QUOTE NUMBER	SOCIETY DETAILS				SOURCE DETAILS					DATA		SUBSISTENCE TARGET
	Society	Region	Sub-region	Countries	Publication Date	Observation/ Coverage Date/s	Document Source	Document	Page number/s	Quote	Interpretive Notes	Food item	Type
	RUN
1	!Kung	Africa	Southern Africa	Botswana, Angola, Namibia, South Africa	1959	1951-1955	eHRAF	Thomas, E. M. (1959). The harmless people. Knopf. https://ehrafworldcultures.yale.edu/document?id=fx10-009	59	We rested in the shade on the side of the valley, and as we sat quietly we heard the sound of hoofs in the valley below, and we saw through the bushes the dark backs of a herd of wildebeest, walking along in single file, first the cows, then the larger bulls, their curved cow horns making them look for all the world like a herd of small, dark cattle. They threw up their heads, snorting like horse…		Wildebeest	Large game
2	!Kung	Africa	Southern Africa	Botswana, Angola, Namibia, South Africa	1976	1950-1961	eHRAF	Marshall, L. (1976). The !Kung of Nyae Nyae. Harvard University Press. https://ehrafworldcultures.yale.edu/document?id=fx10-017	135	The hunters nevertheless make themselves resemble animals by leaning over, their backs almost parallel to the ground, their arms held close to their side. Two men may run together in this way, one close behind the other. Often the men run forward when the animal they are stalking lowers its head to graze and then they stand perfectly still when it raises its head to stare. But John has seen a hun…		Wildebeest	Large game
3	!Kung	Africa	Southern Africa	Botswana, Angola, Namibia, South Africa	1976	1950-1961	eHRAF	Marshall, L. (1976). The !Kung of Nyae Nyae. Harvard University Press. https://ehrafworldcultures.yale.edu/document?id=fx10-017	137	If the animal they hit is in a herd and the whole herd bolts, as it naturally would, the men run after the animal as fast as they can to try to see which are the wounded animal's footprints. They return later, sometimes days later, to retrieve the arrows that fell short. Once one or more poisoned arrows are in the animal, the hunters must track the animal until it dies. The little arrows do not i…		Wildebeest, Eland, Giraffe	Large game, Very large game
4	!Kung	Africa	Southern Africa	Botswana, Angola, Namibia, South Africa	1965	1958-1964	eHRAF	Silberbauer, G. B. (1965). Report to the Government of Bechuanaland on the Bushman Survey. Bechuanaland Government. https://ehrafworldcultures.yale.edu/document?id=fx10-036	33	Acinonyx jubatus: (Cheetah). Occurs in all parts, but favours the vicinity of pans, where its hunting methods are most effective. Easily run down on foot and is hunted by Bushmen in the northern parts of the Reserve for its skin. Not common.		Cheetah	Skins
5	!Kung	Africa	Southern Africa	Botswana, Angola, Namibia, South Africa	1971	1963-1965	eHRAF	Lee, R. B. (1971). Subsistence ecology of !Kung Bushmen. University Microfilms. https://ehrafworldcultures.yale.edu/document?id=fx10-016	117	Steenbok and duiker were the next in importance because of the frequency with which they were killed, especially during the winter when they were systematically trapped and during late spring when the young could be easily run down on foot.		Steenbok, Duiker	Medium game
6	!Kung	Africa	Southern Africa	Botswana, Angola, Namibia, South Africa	1980	1969-1970	eHRAF	Shostak, M. (1981). Nisa, the life and words of a !Kung woman. Harvard University Press. https://ehrafworldcultures.yale.edu/document?id=fx10-026	94	One time I left the tree and played in the shade of another tree. Hidden in the grass and among the leaves, I saw a tiny steenbok, one that had just been born. It was lying there, its little eye staring out at me. I thought, "What should I do?" I shouted, "Mommy!" I just stood there and it just lay there, looking at me. Suddenly I knew what to do—I lunged at it and tried to grab it. But it jumped…		Steenbok	Medium game
7	!Kung	Africa	Southern Africa	Botswana, Angola, Namibia, South Africa	1981	1969-1971	eHRAF	Shostak, M. (1981). Nisa, the life and words of a !Kung woman. Harvard University Press. https://ehrafworldcultures.yale.edu/document?id=fx10-026	101-102	Another day, when I was already fairly big, I went with some of my friends and with my younger brother away from the village and into the bush. While we were walking I saw the tracks of a baby kudu in the sand. I called out, "Hey, Everyone, come here! Come look at these kudu tracks. The others came over and we all looked at them. We started to follow the tracks and walked and walked and after a w…		Kudu	Large game
8	!Kung	Africa	Southern Africa	Botswana, Angola, Namibia, South Africa			External	Marshall, J., 1958. Huntsmen of Nyae Nyae: The !kung still practice man’s oldest craft. Natural History. 67	378	Among the less frequently used techniques of hunting are trapping, the use of blinds built near the pans (manned at night during the rains) and a technique of running down fat elands in the dry season when, what with the heat and exertion, the portly animals suffer a kind of stroke and have to take to the shade to recover. There, puffing and dizzy, the exhausted elands can be butchered by the dee…		Eland	Large game
9	!Kung	Africa	Southern Africa	Botswana, Angola, Namibia, South Africa	1959	1952-1953	eHRAF	Marshall, L., 1959. Marriage among ǃKung Bushmen. Africa: Journal of the International African Institute. 29	349	The parents of a girl want the boy to be responsible, kind to their daughter and, above all, a good provider—which means a good hunter. They want him to make his arrows straight, to shoot swiftly and accurately, to be able to run down an eland, and, most of all, they want a son-in-law whose heart says to him, ‘Why am I sitting lazily here in the werf? Why do I not get up and go hunting?’		Eland	Large game
10	!Kung	Africa	Southern Africa	Botswana, Angola, Namibia, South Africa	1959	1951-1955	eHRAF	Thomas, E. M. (1959). The harmless people. Knopf. https://ehrafworldcultures.yale.edu/document?id=fx10-009	235	Short Kwi's wife had cleared the path [...] Short Kwi and his brother-in-law moved down it, the brother-in-law duckwalking, carrying the bad leg while Short Kwi—he who once could run great elands down—edged himself forward on his buttocks, using his hands to brace himself and his good leg to pull himself along.		Eland	Large game
11	!Kung	Africa	Southern Africa	Botswana, Angola, Namibia, South Africa	1979	1963-1973	eHRAF	Lee, R. B. (1979). The !Kung San: men, women, and work in a foraging society. Cambridge University Press. https://ehrafworldcultures.yale.edu/document?id=fx10-018	216-217	By big game [italics original] is meant the six large antelope species whose adult forms weight over 100 kg: kudu, gemsbok, wildebeest, eland, hartebeest, and roan. All these, plus the giraffe, are hunted in the classic manner with bow and arrows. The killing of the adults of any of these seven species is a major event, and though few hunters kill as many as five big game animals a year, the meat…		Kudu, Gemsbok, Wildebeest, Steenbok, Duiker	Large game, Medium game
12	!Kung	Africa	Southern Africa	Botswana, Angola, Namibia, South Africa	1988	1973-1980	External	Wilmsen, E.N., Durham, D., 1988. Food as a function of seasonal environment and social history. In: Coping with Uncertainty in Food Supply. Clarendon Press, Oxford Oxfordshire	71	Table 4.5 lists 47 animals that were "run down": Steenboks (10); duikers (8); warthogs (2); ostrich (1) and francolins (26)		Steenbok, Duikers, Warthog, Ostrich, Francolin	Medium game, Large birds, Birds
13	!Kung	Africa	Southern Africa	Botswana, Angola, Namibia, South Africa	1977	1973-1975	eHRAF	Wiessner, P., 1977. Hxaro: a regional system of reciprocity for reducing risk among the !Kung San. ProQuest Dissertations Publishing	29	The small antelope, steenbuck and duiker may be trapped, run down on foot or shot with poison arrows.		Antelope, Steenbok, Duiker	Medium game
14	!Kung	Africa	Southern Africa	Botswana, Angola, Namibia, South Africa	2006	1985-2001	External	Liebenberg, L. (2006). Persistence hunting by modern hunter-gatherers. Current Anthropology, 47(6), 1017-1026.	1017-1018	I first recorded the persistence hunt in July 1985 when I accompanied four hunters, !Nam!kabe, !Nate, Kayate, and Boro//xao, from Lone Tree. We were separated during the hunt, however, and they told me only after the hunt how they had run down the kudu. I first witnessed this hunt on foot in August 1990 when I accompanied the same four hunters. Finally, on two expeditions with film crews, I follo…		Kudu	Large game
15	Hadza	Africa	Eastern Africa	Tanzania	2010	1995-2005	eHRAF	Marlowe, F. (2010). The Hadza: hunter-gatherers of Tanzania. In Origins of human behavior and culture (Issue No. 3, pp. x, 325). University of California Press. https://ehrafworldcultures.yale.edu/document?id=fn11-001	118	Hadza men rarely run. They may run briefly to get a second shot at a large herd. Occasionally, when they see a small animal like a hyrax, they may run to cut it off before it can reach its home in a rock crevice, or they may run after a burrowing animal before it can reach its burrow.		Hrax	Medium game
16	Mbuti	Africa	Central Africa	Congo	1965	1951, 1957, 1958	eHRAF	Turnbull, C. M. (1965). Wayward servants: the two worlds of the African Pygmies. The Natural History Press. https://ehrafworldcultures.yale.edu/document?id=fo04-002	192	Young Njobo, standing outside the hut, told the camp that his wife was useless on the hunt, that she could not run as fast as even the slowest animal and let them all escape.	Passage given in the context of net hunting
17	Mbuti	Africa	Central Africa	Congo	1965	1951, 1957, 1958	eHRAF	Turnbull, C. M. (1965). Wayward servants: the two worlds of the African Pygmies. The Natural History Press. https://ehrafworldcultures.yale.edu/document?id=fo04-002	154	A trapped animal has to be killed as quickly as possible, and anyone nearby will run to the spot with his spear at the ready
18	Mbuti	Africa	Central Africa	Congo	1948	Not specified	eHRAF	Putnam, P. (1948). The Pygmies of the Ituri Forest. In A reader in general anthropology(pp. 322–342). Henry Holt and Company. https://ehrafworldcultures.yale.edu/document?id=fo04-004	325	The pygmies jump over fallen logs, and make their way using hands and feet--hands to toss dead branches and trunks aside. They can actually run through this tangle, and while so doing they sometimes pick up fallen logs and throw them so they will crash at a distance, to mislead pursuers, or game which they are stalking.
19	Mbuti	Africa	Central Africa	Congo	1962	1951, 1957, 1958	eHRAF	Turnbull, C. M. (1962). The forest people. Simon and Schuster. https://ehrafworldcultures.yale.edu/document?id=fo04-003	178	when there are just two or three active young hunters they maintain a steady trot for however far they have to go. I found myself running to keep up, and we only stopped twice during the entire journey.
20	Mbuti	Africa	Central Africa	Congo	1965	1951, 1957, 1958	eHRAF	Turnbull, C. M. (1965). Wayward servants: the two worlds of the African Pygmies. The Natural History Press. https://ehrafworldcultures.yale.edu/document?id=fo04-014	163	Some hunters like to make a kill on their own, not so much to gain status, for such status is virtually meaningless, but for personal satisfaction. They will trail an elephant, then run up underneath it and jab their spear several times into its belly, aiming at the bladder. If they see urine spurt out they know the elephant will die in a day or so, and they will return to their camp, which will …		Elephant	Very large game
21	Mbuti	Africa	Central Africa	Congo	1965	1951, 1957, 1958	eHRAF	Turnbull, C. M. (1965). Wayward servants: the two worlds of the African Pygmies. The Natural History Press. https://ehrafworldcultures.yale.edu/document?id=fo04-014	164	Alternatively, four or five Mbuti will lie in wait, and when an elephant appears one will stand out on the trail in front of it so that it stops. At that moment one who is concealed behind will run out and slice the tendon of one of the rear heels. The elephant will spin around, partially immobilized, whereupon another concealed strategically will run out and slice the other tendon. The elephant …		Elephant	Very large game
22	Mbuti	Africa	Central Africa	Congo	1980	1976-1977	External	Terashima, H., 1980. Hunting life of the Bambote: An anthropological study of hunter-gatherers in a wooded savanna. Senri Ethnological Studies. 6	253	Luhingo has somewhat different features from the day-to-day hunts described so far, and has the appearance of big-game hunting. The objects of luhingo are medium- and large-size antelope, such as reedbuck, waterbuck, hartebeest, sable antelope, and roan antelope. By taking turns, two parties of hunters chase an animal non-stop, until the animal is near to dropping, at which time they rush at it d…		Antelope species	Medium game, Large game
23	Mbuti	Africa	Central Africa	Congo	1991	1980-1982	External	Bailey, R. C. (1991). The behavioral ecology of Efe Pygmy men in the Ituri Forest, Zaire (Vol. 86). University of Michigan Press.	83	The results of the one-hour focal observations show that when men are hunting, they spend 53.1 % of their time on the move. Of this time 83% is spent walking at a leisurely pace while searching for prey. The fact they they hardly ever run (.23%—only 11 observations out of 4,758) indicates the controlled manner in which they travel through the forest even when coursing game. Most instances of runn…
24	Yurak Samoyed	Asia	North Asia	Russia	1994	1596-1994	eHRAF	Golovnyov, A., Anderson, G. D. S., Diamond, N., & Friedrich, P. (1994). Selkup. In russia and eurasia / china (pp. 325–328). G. K. Hall & Co. https://ehrafworldcultures.yale.edu/document?id=ru04-026	41	But women must stand calmly when they hold the rope that forms a corral for men to cut reindeer out of the herd. The men at the moment are transformed—they run from place to place, abruptly jumping and throwing the lasso; if they miss they rapidly reel it in, if not they start wrestling with the recalcitrant (and sometimes enraged) reindeer. Even in the bitterest cold they work without cowls or m…		Reindeer	Large game
25	Yurak Samoyed	Asia	North Asia	Russia	1964	Not specified	eHRAF	Prokofʹeva, E. D. (Ekaterina D. (1964). The Sel’kups. In The peoples of siberia (pp. 587–606). University of Chicago Press. https://ehrafworldcultures.yale.edu/document?id=ru04-034	552	It was customary to hunt the wild reindeer by chasing it into an ambush or else by stealthily approaching within shooting distance on a reindeer-drawn sled. In this case it was tracked in a straight line, whereas a frightened reindeer moves in zigzags.		Reindeer	Large game
26	Yurak Samoyed	Asia	North Asia	Russia	1966	1936-1938	External	Popov, A.A., 1966. The Nganasan: The Material Culture of the Tavgi Samoyeds, Indiana University Publications, Uralic and Altaic Series 56. Indiana University, Bloomington	29	In summer wild reindeer are hunted mainly on foot (Plate 2, J). The hunters get up early in the morning, even before dawn in fall and winter, so that they will be on the spot at sunrise, for wild reindeer become more alert toward evening. For this reason some prefer to hunt by moonlight. In most cases, hunters go out to hunt on an empty stomach, and fortify themselves on the spot with the raw mea…		Reindeer	Large game
27	Semang	Asia	Southeast Asia	Malaysia, Thailand	1954	1938-1939	eHRAF	Schebesta, P., & Schütze, F. (1954). The Negritos of Asia; vol. 2, ethnography of the Negritos: half-vol. 1, economy and sociology. In Studia Instituti Anthropos (Vol. 12, p. HRAF ms: vii, 351 [original: xiv, 340]). St. -Gabriel-Verlag. https://ehrafworldcultures.yale.edu/document?id=an07-001	60	It goes without saying that even the present-day Semang try to kill deer or wild pigs that cross their path. I myself saw a Semang, bushknife in hand, pursue a wild pig.		Deer, Pig	Medium game
28	Semang	Asia	Southeast Asia	Malaysia, Thailand	NA	2018-2020	Personal observations	George Brill personal observations, 2018-2020, Batek	NA	OBSERVATION: Women and adolescent girls engaged in short-range running (~10-30m) in the recapture of escaped jungle rat		Rat	Small game
29	Andamanese	Asia	South Asia	India	1932	1869-1880	eHRAF	Man, E. H. (1932). On the aboriginal inhabitants of the Andaman Islands. The Royal Anthropological Institute of Great Britain and Ireland. https://ehrafworldcultures.yale.edu/document?id=az02-002	23	Running is seldom practised by them except for a short distance, when hunting, and four or five hundred yards appears to be the greatest extent of ground they can cover without halting or slackening speed. Though in running or walking on a good road they are generally passed without difficulty by natives of India, their superiority in the jungles is at once manifest when the beaten track is left;…
30	Vedda	Asia	South Asia	Sri Lanka	1911	1907-1908	eHRAF	Seligman, C. G. (Charles G.), Seligman, B. Z., Myers, C. S., & Gunasekara, Abraham Mendis, d. 1931. (1911). The Veddas. In Cambridge archaeological and ethnological series (pp. 19, 463). University Press. https://ehrafworldcultures.yale.edu/document?id=ax05-001	163	Kadaelle Nalla Panikkia was so good a huntsman that he could run down deer. It is not known where he lived, he is invoked at the kolamaduwa only.		Deer	Medium game
31	Tiwi	Oceania	Australia	Australia	1971	1953-1954, 1962	eHRAF	Goodale, J. C. (Jane C. (1971). Tiwi wives: a study of the women of Melville Island, North Australia. In Monographs of the American Ethnological Society (pp. xxiv, 368). University of Washington Press. https://ehrafworldcultures.yale.edu/document?id=oi20-014	158	Wallabies were sometimes run down and killed with an ax or a stick.		Wallaby	Medium game
32	Aranda	Oceania	Australia	Australia	1936	1881-1935	eHRAF	Chewings, C. (1936). Back in the stone age: the Natives of central Australia. Angus & Robertson, limited. https://ehrafworldcultures.yale.edu/document?id=oi08-039	95-96	The day after we reached Barrow Creek it started to rain, and continued until the creeks overflowed their banks, and all the lowlands became quagmires. At such times the natives head off the kangaroos towards the lowlands, run them until exhausted, then kill them with spear or boomerang.		Kangaroo	Medium game
33	Aranda	Oceania	Australia	Australia	1936	1881-1935	eHRAF	Chewings, C. (1936). Back in the stone age: the Natives of central Australia. Angus & Robertson, limited. https://ehrafworldcultures.yale.edu/document?id=oi08-039	12	In winter, when the lizards and snakes are hibernating, the natives find it difficult to obtain much flesh food, but as soon as the spring heat calls forth the reptiles, and they in their wanderings leave tracks, the native, through his perfected accomplishment of tracking, unerringly runs his prey to its hiding.		Lizards, Snakes	Small game
34	Aranda	Oceania	Australia	Australia	1925	Not specified	eHRAF	Basedow, H. (1925). The Australian aboriginal. F. W. Preece and sons. https://ehrafworldcultures.yale.edu/document?id=oi08-007	16	The Australians, like other primitive hunters, are possessed of an astounding endurance when running down wounded game.
35	Aranda	Oceania	Australia	Australia	1925	Not specified	eHRAF	Basedow, H. (1925). The Australian aboriginal. F. W. Preece and sons. https://ehrafworldcultures.yale.edu/document?id=oi08-007	120-121	Nothing surpasses the pleasure of real pristine chase. The aboriginal's ideal of life is attained when he finds himself in hot pursuit of the game, which shares with him the wilds of his ancient haunts. He lives at an accelerated pace; his pulse quickens, and in his excitement he completely dissociates his mind from everything but the spoor of his prospective prey. His vision is focussed rigidly …
36	Aranda	Oceania	Australia	Australia	1925	Not specified	eHRAF	Basedow, H. (1925). The Australian aboriginal. F. W. Preece and sons. https://ehrafworldcultures.yale.edu/document?id=oi08-007	139	When the bird is near enough, it is either rushed with waddies or speared by a number of chosen, astute men.	Refers to emu hunting	Emu	Large birds
37	Aranda	Oceania	Australia	Australia	1925	Not specified	eHRAF	Basedow, H. (1925). The Australian aboriginal. F. W. Preece and sons. https://ehrafworldcultures.yale.edu/document?id=oi08-007	140	The real chase, that is the hunting of larger animals, reptiles, and birds, is strictly the business of the men, although the children and women often employ themselves at digging out lizards, snakes, and the smaller marsupials.		Lizards, Snakes, Small marsupials	Small game
38	Aranda	Oceania	Australia	Australia	1925	Not specified	eHRAF	Basedow, H. (1925). The Australian aboriginal. F. W. Preece and sons. https://ehrafworldcultures.yale.edu/document?id=oi08-007	142-144	If the animal is hit in any other part of its body, it will in all probability make off and that will necessitate perhaps a whole day's tracking, before it can be overtaken and killed. If only lightly wounded, the hunters will experience considerable difficulty in bringing the game to bay; and the shrewdest strategy might be needed to outwit the watchful animal. In the latter case the pursuers of…		Kangaroo	Medium game
39	Aranda	Oceania	Australia	Australia	1925	Not specified	eHRAF	Basedow, H. (1925). The Australian aboriginal. F. W. Preece and sons. https://ehrafworldcultures.yale.edu/document?id=oi08-007	112	So also, should game of any kind suddenly come into view, the men, who are the recognized hunters, must always be ready for quick action, or in a position to take up the chase immediately. Hence it comes about that in the best interests of the tribe the women are required to undertake the transport.
40	Aranda	Oceania	Australia	Australia	1947	pre-1934	eHRAF	Strehlow, T. G. H. (1947). Aranda traditions. Melbourne University Press. https://ehrafworldcultures.yale.edu/document?id=oi08-002	107-108	Day succeeds day, and night follows upon night, and the old men never slacken in their demands upon the physical strength and the powers of endurance of the new initiates. The older men can, if they so desire, indulge in additional rest during the day. The lot of the iliara becomes more trying as the weeks wear on, game becomes scarcer, and the distances to fresh hunting grounds grow ever greater.
41	Gilyak	Asia	North Asia	Russia	1882	1870-1882	eHRAF	Seeland, N., & Schütze, F. (1882). The Gilyaks: an ethnographic sketch. Russische Revue, Vol. 21, 97–130, 222–254. https://ehrafworldcultures.yale.edu/document?id=rx02-013	24	The elk is not found in the lower Amur region, that is, in the vicinity of Nikolayevsk-na-Amure, but is seen somewhat farther up at the Amgun river. It is usually hunted in winter because, like the horse, it can travel only with difficulty in the deep snow, and the Gilyak on his snow shoes can easily overtake it and kill it with his lance.		Elk	Large game
42	Yukaghir	Asia	North Asia	Russia	1975	1895-1896, 1901-1902	eHRAF	Jochelson, W. (1975). The Yukaghir and the Yukaghirized Tungus. In American Museum of Natural History, New York. Memoirs ; The Jesup North Pacific Expedition. Publications: Vol. v. 13 (pp. xvi, 469 , [15] leaves of plates). AMS Press. https://ehrafworldcultures.yale.edu/document?id=rv03-001	126	The communal (that is, the ancient) spring chase, in which all hunters took part, always took place under the leadership of the “old man,” and was preceded by shamanistic ceremonies, to be described later. A party of hunters on snowshoes starts out, led by the “old man;” then follow the chief hunter (xañi'če) and the other hunters. The “old man,” having found the trail of the animal, begins to “c…
43	Yukaghir	Asia	North Asia	Russia	1963	1895-1902	eHRAF	Forde, C. D. (1963). The Yukaghir: reindeer hunters in the Siberian tundra. In Habitat, economy, and society, by C. Daryll Forde (pp. 101–106). E. P. Dutton & Co., Inc. https://ehrafworldcultures.yale.edu/document?id=rv03-005	105	The young men are severely trained for the difficult and exhausting task of reindeer hunting, for a herd once disturbed moves off with great speed and must be followed relentlessly for days if a kill is to be made. If ambushes are impossible some part of a herd is separated off and chased at the run over many miles until the exhausted animals can be approached more closely and brought down with a…		Elk	Large game
44	Yukaghir	Asia	North Asia	Russia	1975	1895-1896, 1901-1902	eHRAF	Jochelson, W. (1975). The Yukaghir and the Yukaghirized Tungus. In American Museum of Natural History, New York. Memoirs ; The Jesup North Pacific Expedition. Publications: Vol. v. 13 (pp. xvi, 469 , [15] leaves of plates). AMS Press. https://ehrafworldcultures.yale.edu/document?id=rv03-001	419	Hunters often run on snowshoes for a whole day without taking any nourishment, only eating pieces of snow.
45	Yukaghir	Asia	North Asia	Russia	1975	1895-1896, 1901-1902	eHRAF	Jochelson, W. (1975). The Yukaghir and the Yukaghirized Tungus. In American Museum of Natural History, New York. Memoirs ; The Jesup North Pacific Expedition. Publications: Vol. v. 13 (pp. xvi, 469 , [15] leaves of plates). AMS Press. https://ehrafworldcultures.yale.edu/document?id=rv03-001	123-124	Sometimes one individual would be the "strongman" as well as the chief huntsman of the clan; but more frequently these two honorary positions were filled by different persons, for not all qualifications required from the warrior were indispensable to the hunter, and vice versa. The hunter, although necessarily brave and alert, did not have to equal the "strong man" in these qualities. The former,…
46	Yukaghir	Asia	North Asia	Russia	2020	1633-1989	eHRAF	Gurvich, I. S., & Friedrich, P. (2020). Culture Summary: Yukaghir. Human Relations Area Files. https://ehrafworldcultures.yale.edu/document?id=rv03-000	4	Upon discovering the trail of a reindeer or elk, the men broke up into groups that took turns pursuing the animal so as not to allow it to rest. The hunters strove to drive their prey out over sections covered by deep snow with an icy crust, where their weight would cause them to fall through the crust, injure their legs on its sharp edges, and exhaust themselves. Pursuing elk and reindeer on ski…		Elk, Reindeer	Large game
47	Ingalik	North America	Arctic and Subarctic	United States	1959	1934, 1937, 1956	eHRAF	Osgood, C. (1959). Ingalik mental culture. In Yale University publications in anthropology(Issue 56, p. 195). Dept. of Anthropology, Yale University. https://ehrafworldcultures.yale.edu/document?id=na08-003	28	It is said that some men can run down a fox and club it to death, either on hard snow or when wearing snowshoes on loose snow. The man simply runs straight after the fox, but no informant encountered had observed this achievement.		Fox	Skins
48	Ingalik	North America	Arctic and Subarctic	United States	1958	1934, 1937, 1956	eHRAF	Osgood, C. (1958). Ingalik social culture. In Yale University publications in anthropology(Issue 53, p. 289). Published for the Dept. of Anthropology, Yale University, by The Yale University Press. https://ehrafworldcultures.yale.edu/document?id=na08-002	246	Occasionally a man has the opportunity to shoot a fox with his bow and arrow, and it is said to be possible to run down a fox in the snow and club it to death. A fox in soft snow that is moderately deep will run very fast, making long jumps as it goes, but after two or three hours a man can catch up with it because the fox has become exhausted. If there is not so much snow, it may take all day to…		Fox	Skins
49	Ingalik	North America	Arctic and Subarctic	United States	1958	1934, 1937, 1956	eHRAF	Osgood, C. (1958). Ingalik social culture. In Yale University publications in anthropology(Issue 53, p. 289). Published for the Dept. of Anthropology, Yale University, by The Yale University Press. https://ehrafworldcultures.yale.edu/document?id=na08-002	253	Although there are no mosquitoes to bite one in the winter, which is a blessing, nevertheless travel on snowshoes can be exhausting as a man must run much of the time. A man walks out of the village slowly with quiet dignity, but once he has disappeared from sight, he usually starts to run. If he did not, he would probably become cold. Although individuals vary in the amount of running that they …
50	Ingalik	North America	Arctic and Subarctic	United States	1958	1934, 1937, 1956	eHRAF	Osgood, C. (1958). Ingalik social culture. In Yale University publications in anthropology(Issue 53, p. 289). Published for the Dept. of Anthropology, Yale University, by The Yale University Press. https://ehrafworldcultures.yale.edu/document?id=na08-002	243	The hunter may remove his outer boots as a precaution and, also, the lessened weight will enable him to run the faster. He may, however, wrap his feet with caribou or rabbit skin to deaden the noise of his footsteps.	Passage given in the context of moose hunting	Moose	Large game
51	Ingalik	North America	Arctic and Subarctic	United States	1958	1934, 1937, 1956	eHRAF	Osgood, C. (1958). Ingalik social culture. In Yale University publications in anthropology(Issue 53, p. 289). Published for the Dept. of Anthropology, Yale University, by The Yale University Press. https://ehrafworldcultures.yale.edu/document?id=na08-002	212	The husband recounted what a hard time he had gone through to catch caribou. He said that he had been forced to run and run without success, but that he had been able to catch a lot of smaller animals.		Caribou	Large game
52	Ingalik	North America	Arctic and Subarctic	United States	1979	1972, 1974	eHRAF	VanStone, J. W. (1979). Ingalik contact ecology: an ethnohistory of the lower-middle Yukon, 1790-1935. In Fieldiana : Anthropology ; Publication (Field Museum of Natural History): Vol. v. 71; 1295 (pp. xii, 273). Field Museum of Natural History. https://ehrafworldcultures.yale.edu/document?id=na08-007	32	The men told Nelson that in winter the land otter plunges through the snow by short leaps and is easily run down by a hunter on showshoes. The hunters followed a fresh trail and either overtook the animal and killed it or drove the creature into its hole and then forced it out to be killed. Land otters were also taken by placing steel traps at the bottoms of their holes leading under the ice at t…	Hunted for the pelt, not the meat	Otter	Skins
53	Ingalik	North America	Arctic and Subarctic	United States	1979	1972, 1974	eHRAF	VanStone, J. W. (1979). Ingalik contact ecology: an ethnohistory of the lower-middle Yukon, 1790-1935. In Fieldiana : Anthropology ; Publication (Field Museum of Natural History): Vol. v. 71; 1295 (pp. xii, 273). Field Museum of Natural History. https://ehrafworldcultures.yale.edu/document?id=na08-007	29	Moose, the largest game animal of the area, were hunted by the Ingalik on snowshoes, preferably when the snow was deep or there was a hard crust through which the animal would break at every step. The hunter, stripped to the least possible amount of clothing, followed the animal until it was exhausted and he moved close enough for the kill. Caribou were sometimes stalked in this manner, although …		Moose	Large game
54	Aleut	North America	Arctic and Subarctic	United States	1886	1872-1874	eHRAF	Elliott, H. W. (1886). Our Arctic province: Alaska and the Seal Islands. C. Scribner’s sons. https://ehrafworldcultures.yale.edu/cultures/na06/documents/003	333-338	At the beginning of every sealing-season, that is, during May and June, large bodies of the young ‘bachelor’ seals do not haul up on land very far from the water—a few rods at the most—and, when these first arrivals are sought after, the natives, to capture them, are obliged to approach slyly and run quickly between the dozing seals and the surf, before they can take alarm and bolt into the sea; …		Seal	Sea mammals
55	Copper Inuit	North America	Arctic and Subarctic	Canada	1959	1914-1916	eHRAF	Jenness, D. (1959). The people of the twilight. University of Chicago Press. https://ehrafworldcultures.yale.edu/document?id=nd08-029	166-168	The next day, when we least expected them, the bears did appear, approaching a lake on its farther side. Wild turmoil prevailed for a few minutes as we raced after the dogs to draw them under cover. The women and children guarded them behind a ridge while the men, hurrying down to the lake, lay in wait fifty yards back from the shore. Leaf, a true sports-woman, kept close to The Runner---she woul…		Polar bear	Large carnivores
56	Copper Inuit	North America	Arctic and Subarctic	Canada	1922	1913-1916	eHRAF	Jenness, D. (1922). The life of the Copper Eskimos. In Report of the Canadian Arctic Expedition, 1913-1918: Vol. XII (pp. 5-277 , 9 plates). F.A. Acland. https://ehrafworldcultures.yale.edu/document?id=nd08-001	145-152	Between the end of the barricade and the lake each hunter digs a shallow pit, using for his adze a sharpened antler. He stabs this into the turf, pulls the clod up with his hands and lays it round the edge. In a few minutes he has made a saucer-shaped depression faced with turf and stones or snow to make it as inconspicuous as possible. Here he lies, face downwards, with his bow and arrows by his…		Caribou	Large game
57	Copper Inuit	North America	Arctic and Subarctic	Canada	1983	1978-1980	eHRAF	Condon, R. G. (Richard G. (1983). Inuit behavior and seasonal change in the Canadian Arctic. In Studies in cultural anthropology (p. 228). UMI Research Press. https://ehrafworldcultures.yale.edu/document?id=nd08-034	45	In the past, hunters traveling by dog sled would have the opportunity to turn their faces away from the wind or warm up by running occasionally behind the sled.
58	Copper Inuit	North America	Arctic and Subarctic	Canada	1922	1913-1916	eHRAF	Jenness, D. (1922). The life of the Copper Eskimos. In Report of the Canadian Arctic Expedition, 1913-1918: Vol. XII (pp. 5-277 , 9 plates). F.A. Acland. https://ehrafworldcultures.yale.edu/document?id=nd08-001	145-152	Polar bears are run down on foot, usually with the help of dogs, and are then speared with harpoons, or with knives lashed to the ends of long poles. We ran down a mother and its cub close to Cape Baring in 1915, after a chase of about five miles.		Polar bear	Large carnivores
59	Montagnais	North America	Arctic and Subarctic	Canada	1973	1966-1968	eHRAF	Henriksen, G. (1973). Hunters in the barrens: the Naskapi on the edge of the White Man’s world. In Newfoundland social and economic studies(Issue 12, pp. 11, 130). Memorial University of Newfoundland. https://ehrafworldcultures.yale.edu/document?id=nh06-019	28	On snowshoes, the hunters quickly shuffle away from the camp carrying their rifles over their shoulders. The Naskapi walk at a fast and steady pace, keeping up the same speed hour after hour. When, from a hilltop, the men spot caribou ( atich ) some miles in the distance, they set off at a brisk pace alternating between putting on their snowshoes when moving in deep snow, and removing and hanging…		Caribou	Large game
60	Montagnais	North America	Arctic and Subarctic	Canada	1973	1966-1968	eHRAF	Henriksen, G. (1973). Hunters in the barrens: the Naskapi on the edge of the White Man’s world. In Newfoundland social and economic studies(Issue 12, pp. 11, 130). Memorial University of Newfoundland. https://ehrafworldcultures.yale.edu/document?id=nh06-019	32	When rifle fire is heard close to the camp, any man or woman may run to the place of shooting and claim a share of the kill — even if the hunters disappear in pursuit of the herd.		Caribou	Large game
61	Montagnais	North America	Arctic and Subarctic	Canada	1973	1966-1968	eHRAF	Henriksen, G. (1973). Hunters in the barrens: the Naskapi on the edge of the White Man’s world. In Newfoundland social and economic studies(Issue 12, pp. 11, 130). Memorial University of Newfoundland. https://ehrafworldcultures.yale.edu/document?id=nh06-019	27	The Naskapi make a similar exalted chase after the otter, although here it is only the men and boys who participate. Somebody discovers that an otter is living in the creek system of a swamp. The news is shouted throughout the camp, and soon all the men and boys join the hunt with shovels, axes, and sticks. All the creeks in the swamp may be dug up before they give up the first day. A few men may…		Otter	Skins
62	Montagnais	North America	Arctic and Subarctic	Canada	1897	1634	External	Le Jeune, P., 1897. Relation of What Occurred in New France in the Year 1634. In: Thwaites, R.G. (Ed.), Pepper, M.S. (Tran.), The Jesuit Relations and Allied Documents: Travels and Explorations of the Jesuit Missionaries in New France 1610-1791, Vol VI, Quebec: 1633-1634. The Burrows Brothers Co, Cleveland, OH	295	When there is very little snow, they kill it with arrows, the first that we ate being taken in this way. But it is a great stroke of luck when they can approach these animals within range of their bows, as they scent the Savages at a great distance, and run as fast as Deer. When the snow is deep, they pursue the Elk on foot, and kill it with thrusts from javelins which are fastened on long poles …		Moose	Large game
63	Montagnais	North America	Arctic and Subarctic	Canada	1939	1623-1636	External	Sagard, G., 1939. The long journey to the country of the Hurons, Publications of the Champlain Society. Champlain Society, Toronto	83-84	When snow had fallen, we as well as the savages were forced to fasten rackets under our feet in order to go and fetch wood for keeping ourselves warm; these are an excellent invention, for wearing them you do not sink into the snow, and also you cover a good distance in a short time. These rackets, which the Hurons call Agnonra, are twice or three times as large as ours. The Montagnais, Canadians…		Moose, Deer	Large game, Medium game
64	Montagnais	North America	Arctic and Subarctic	Canada	1792	1786	External	Cartwright, G., 1792. A journal of transactions and events: during a residence of nearly sixteen years on the coast of Labrador. Allin and Ridge, Newark, vol. 3	229	They are wonderfully clever at killing deer, otherwise they would starve; and when they are in a part of the country, in the winter time, where deer are scarce, they will follow a herd; by the slot [trail], day and night, until they tire them quite down; when they are sure to kill them all. I must not be understood literally, that they take no rest all that time, for, if the night is light enough…		Deer	Medium game
65	Montagnais	North America	Arctic and Subarctic	Canada	1946	1937, 1941	eHRAF	Tanner, V. (1944). Outlines of the geography, life and customs of Newfoundland-Labrador. In Acta geographica: Vol. Vol. 8 (pp. 575–700). Societas Geographica Fennia. https://ehrafworldcultures.yale.edu/document?id=nh06-011	621	When the snow lies meters deep and is covered with a slight, icy crust the caribou fall through it and have difficulty in escaping from the hunter on his snowshoes.		Caribou	Large game
66	Micmac	North America	Eastern Woodlands	Canada	1955	1911-1912, 1953	eHRAF	Wallis, W. D. (Wilson D.), & Wallis, R. S. (1955). The Micmac Indians of eastern Canada. University of Minnesota Press. https://ehrafworldcultures.yale.edu/document?id=nj05-001	37	Frequently in the deep snow of winter, the hunter, who wore snowshoes, and could sometimes outrun and easily capture a moose, drove these animals close to camp.		Moose	Large game
67	Micmac	North America	Eastern Woodlands	Canada	1914	1611-1618	External	Lescarbot, M., 1914. The history of New France by Marc Lescarbot. Volume 3. Champlain Society-1914, Ontario	777-778	We may say then that the best and fittest time for the said savages for all hunting by land is the winter season, when the forests are hoary and the snow deep, and especially if upon the snow there comes a hard frost which hardens it. Then, well wrapped in a cloak furred with beaver [...] they go off bow in hand, and quiver on back [...] They have dogs much like foxes in form and size, and with h…
68	Micmac	North America	Eastern Woodlands	Canada	1908	1632-1671	eHRAF	Denys, N. (1908). Description and natural history of the coasts of North America (Acadia). In The publications of the Champlain Society (Vol. 2, pp. xvi, 625). The Champlain Society. https://ehrafworldcultures.yale.edu/document?id=nj05-003	428-429	In winter the hunting was different. Because of the snow, snow-shoes were used, by means of which one marches over the snow without sinking in, especially in the morning, because of the freezing in the night. At that time it bears the Dogs, but the Moose does not find good going, because he sinks into the snow, which fatigues him greatly in travelling. To find the Moose, the Indians ran about fro…		Moose	Large game
69	Micmac	North America	Eastern Woodlands	Canada	1899	pre-1899	External	Mason, O.T., 1899. Aboriginal American zoötechny. American Anthropologist. 1	55	The Micmac Indians of Nova Scotia will run down a stag, commencing early in the day and following it without intermission. The stag outstrips his pursuer at first, but is afterward captured with comparative ease.		Deer	Medium game
70	Micmac	North America	Eastern Woodlands	Canada	1758	1755	External	Maillard, A.S., 1758. An Account of the Customs and Manners of the Micmakis and Maricheets Savage Nations, &c. S. Hooper and A. Morley, London	9	he [the narrator's great, great, great grand-father] would nevertheless follow them [moose and other fur animals], dart them, without ever missing his aim, tire them out with his chace, bring them down, and mortally wound them.		Moose	Large game
71	Micmac	North America	Eastern Woodlands	Canada	1933	1708	External	Diéreville, S. de, 1933. Relation of the voyage to Port Royal in Acadia or New France, The Publications of the Champlain Society, 20. Champlain Society, Toronto	29-30	[Relative to the bear, the] Moose or Elk is much more troublesome to overtake. It is necessary to stalk him, galoper is the local expression, through the Forest for two or three days [...] He is tracked on foot over the snow, as a Hare is tracked in France; once started, he never stops, but goes on night & day until he can go no farther, providing plenty of exercise for the Hunter who is followin…		Moose	Large game
72	Micmac	North America	Eastern Woodlands	Canada	1910	1675-1686	eHRAF	Le Clercq, ca., Chrestien, & Ganong, W. F. (1910). New relation of Gaspesia: with the customs and religion of the Gaspesian Indians. In The publications of the Champlain Society(Vol. 5, pp. xvi, 452). The Champlain Society. https://ehrafworldcultures.yale.edu/document?id=nj05-002	274	That in winter is the easiest and most like to succeed, especially when the snow is deep, solid, hard and frozen, for because of this the Indians, having snowshoes on their feet, easily approach the elk, which sinks in and cannot escape the pursuit of the hunters. It is different in summer, because these animals run with such speed that it is almost impossible to overtake them, sometimes not even…		Elk	Large game
73	Saulteaux	North America	Arctic and Subarctic	Canada, United States	1830	1780s - ca. 1850	eHRAF	Tanner, J., & James, E. (1830). A narrative of the captivity and adventures of John Tanner, (U.S. interpreter at the Saut de Ste. Marie,): during thirty years residence among the Indians in the interior of North America. G. & C. & H. Carvill. https://ehrafworldcultures.yale.edu/document?id=ng06-040	87	When the Indians hunt elk in this manner, after starting the herd they follow them at such a gait as they think they can keep for many hours. The elks being frightened outstrip them at first by many miles, but the Indians, following at a steady pace along the path, at length come in sight of them. They then make another effort, and are no more seen for an hour or two, but the intervals at which t…		Elk, Moose, Buffalo	Large game
74	Saulteaux	North America	Arctic and Subarctic	Canada, United States	1860	1855	eHRAF	Kohl, J. G., & Wraxall Sir, L. (1860). Kitchi-Gami: wanderings round Lake Superior. Chapman and Hall. https://ehrafworldcultures.yale.edu/document?id=ng06-020	122-123	Before they possessed horses, speed of foot must have been even more highly prized. As they were compelled to hunt all their game on foot, what is called “running down the game” was quite ordinary; and even now they perform it at times. They frequently do so, for instance, with the elk, especially in winter, when that animal has difficulty in getting over the snow, and breaks through, while the I…		Elk	Large game
75	Saulteaux	North America	Arctic and Subarctic	Canada, United States	1935	1929	eHRAF	Jenness, D. (1935). The Ojibwa Indians of Parry Island, their social and religious life. In Bulletin (Issue 78, pp. vi, 115). National Museum of Canada, J. O. Patenaude, printer. https://ehrafworldcultures.yale.edu/document?id=ng06-002	8	According to tradition its members painted their totem on the front of the coat, or possibly on the bare chest, and were so swift of foot that they could run down the caribou.		Caribou	Large game
76	Saulteaux	North America	Arctic and Subarctic	Canada, United States	1911	1909	eHRAF	Skinner, Alanson Buck. 1911. “Notes on the Eastern Cree and Northern Saulteaux.” In Anthropological Papers of the American Museum of Natural History, 9:1-177 [incomplete]. New York: The Trustees. https://ehrafworldcultures.yale.edu/document?id=ng06-003.	496	In cold weather buffalo were hunted when the snow was deep. Running on their snowshoes the Indians easily drove the heavy beasts into the high drifts, where they were despatched with arrows and bullets.		Buffalo	Large game
77	Saulteaux	North America	Arctic and Subarctic	Canada, United States	1959	1954-1955	eHRAF	Dunning, R. W. (1959). Social and economic change among the northern Ojibwa. University of Toronto Press. https://ehrafworldcultures.yale.edu/document?id=ng06-022	30	When pursued in winter a deer runs in a series of bounds ( pimi-kwosh-kwunne ) for about a quarter of a mile, after which he must rest in the snow; as the pursuit continues, the distance he can travel between rests becomes progressively shorter until the hunter on snowshoes and at a walking pace can overtake him. Moose, being larger and stronger, are not so incapacitated in deep snow; theirs is a…		Deer	Medium game
78	Slave	North America	Arctic and Subarctic	Canada	2014	Not specified	External	Brown, B.W., 2014. End-of-Earth People: The Arctic Sahtu Dene. Dundurn, Toronto	239-240	The pre-contact Dene must have been in superb physical condition, because they tell of a time when their hunters would chase caribou on snowshoes for up to twenty hours. Finally, the animal would slow to a point where the hunter could wound it with an arrow.		Caribou	Large game
79	Slave	North America	Arctic and Subarctic	Canada	1889	1807	External	Wentzel, W.F., 1889. Mr W. F. Wentzel, Letters to the Hon. Roderic McKenzie, 1807-1824. In: Les Bourgeois de La Compagnie Du Nord-Ouest: Récits de Voyages, Lettres et Rapports Inédits Relatifs Au Nord-Ouest Canadien, Première Série. de L’Imprimerie Générale A. Coté et Cie, Québec	81	In the spring, when a crust is formed upon the snow, the Indians frequently run down the elk and caribou, which they fatigue so much that they often kill them with their spears.		Elk, Caribou	Large game
80	Eyak	North America	Arctic and Subarctic	United States	1938	1930, 1933, 1935	eHRAF	Birket-Smith, K., & De Laguna, F. (1938). The Eyak Indians of the Copper River Delta, Alaska. Levin & Munksgaard, E. Munksgaard. https://ehrafworldcultures.yale.edu/cultures/na07/documents/001	240	Foot races, both sprints and distance runs, were held on the beaches, and bets were placed on the contestants. Shinny, shooting matches, and foot races were held on the beaches only during the sea-otter hunting season, i.e. in July. Tossing in a seal skin was also a favorite sport then, though we have no information as to whether it was also played at other times. Sometimes if a dog scented a por…		Porcupine	Medium game
81	Eyak	North America	Arctic and Subarctic	United States	1938	1930, 1933, 1935	eHRAF	Birket-Smith, K., & De Laguna, F. (1938). The Eyak Indians of the Copper River Delta, Alaska. Levin & Munksgaard, E. Munksgaard. https://ehrafworldcultures.yale.edu/cultures/na07/documents/001	112	ABERCROMBIE saw the natives chasing moulting geese on the mud flats near Alaganik. The whole village — men, women, and children — would run after them. The geese could outrun a man, so that to catch them, the natives formed a big circle, gradually closing in.		Geese	Birds
82	Yurok	North America	Northwest Coast and California	United States	1952	1770-1952	eHRAF	Heizer, R. F. (Robert F., Mills, J. E., & Cutter, D. C. (1952). The four ages of Tsurai: a documentary history of the Indian village on Trinidad Bay. University of California Press. https://ehrafworldcultures.yale.edu/document?id=ns31-001	176	In this kind of fishing, several Indians stand at a distance of fifty to one hundred paces from each other knee-deep in the water. As soon as one of them sees the trace of a salmon he runs toward it and stabs with his spear at the fish, thrusting the weapon flat along the surface of the water or throwing it with considerable strength and piercing the fish with the horn tip.		Salmon	Fish
83	Yurok	North America	Northwest Coast and California	United States	1939	1935	External	Driver, H., 1939. Culture Element Distributions: X Northwest California. Anthropological Records. 1, p. 309.	309	16. Running down, trailing. 17. Individually (one hunter). 18. In groups of hunters. 19. With dog.
84	Pomo	North America	Northwest Coast and California	United States	1926	1924-1925	eHRAF	Loeb, E. M. (1926). Pomo folkways. In Publications in American archaeology and ethnology (Vol. 19, Issue 2, pp. 149-404 , plates). University of California Press. https://ehrafworldcultures.yale.edu/document?id=ns18-003	167	The California road runner was caught in sport by means of a variety of bola. The bola consisted of a string with two small cylindrical rocks on the ends. The young men ran after the birds and cast the bolas around their legs. The birds themselves were of no use, but the doctors sometimes made use of their feathers in preparing medicine.		Road runner	Birds
85	Pomo	North America	Northwest Coast and California	United States	1926	1924-1925	eHRAF	Loeb, E. M. (1926). Pomo folkways. In Publications in American archaeology and ethnology (Vol. 19, Issue 2, pp. 149-404 , plates). University of California Press. https://ehrafworldcultures.yale.edu/document?id=ns18-003	171	Ground squirrels were shot, and they were said to be also run down by fast runners armed with clubs.		Ground squirrel	Small game
86	Pomo	North America	Northwest Coast and California	United States	1937	1934-1935	External	Gifford, E.W., Kroeber, A.L., 1937. Culture element distributions: IV Pomo. University of California Publications in American Archaeology and Ethnology. 37	135	Most spectacular was the running down of deer or elk in relays. [Jones:] The Indians hunted elk. They went back into the mountains and surrounded the elk and started them eastward. They know more or less which way the elk would run, so the Indians range themselves at high points along the way. The starters trot after the elk, yelling out in which direction the animals are going. When the animals …		Deer, Elk	Large game, Medium game
87	Pomo	North America	Northwest Coast and California	United States	1942	1938	External	Essene, F., 1942. Culture Element Distributions: XXI Round Valley. Anthropological Records. 8	3	16. Running down, trailing. 17. Individually (one hunter). 18. In groups of hunters. 19. With dog.
88	Yokuts	North America	Northwest Coast and California	United States	1949	1923-1948	eHRAF	Latta, F. F. (1949). Handbook of Yokuts Indians. Bear State Books. https://ehrafworldcultures.yale.edu/document?id=ns29-003	269	When the rabbits got close to the net two or three men ran in with their clubs and killed them. The rest of us stood close together and kept them from running away.		Rabbit	Small game
89	Yokuts	North America	Northwest Coast and California	United States	1943	1936	External	Aginsky, B.W., 1943. Cultural element distributions: XXIV Central Sierra. Anthropological Records. 8, p. 395.	395	Running down done individually.
90	Yokuts	North America	Northwest Coast and California	United States	1943	1936	External	Aginsky, B.W., 1943. Cultural element distributions: XXIV Central Sierra. Anthropological Records. 8, p. 395.	451	Hunter, within sight of a deer, keeps it moving so it is unable to sleep or eat. This continues for several days. When deer tires, hunter gets within shooting distance and kills it. Sometimes hunter loses deer in night, but tracks it next morning and repeats process. M3: Ran deer down on foot. Hunter slept at night, continued early next morning, keeping this up for 3 or 4 days if necessary.		Deer	Medium game
91	Yokuts	North America	Northwest Coast and California	United States	1948	1925-1930	eHRAF	Gayton, A. H. (Anna H. (1948). Yokuts and western Mono ethnography: vol. 1, Tulare Lake, Southern Valley, and Central Foothill Yokuts. In Anthropological records (pp. viii, 1–253, 291–301). Univ. of California Press. https://ehrafworldcultures.yale.edu/document?id=ns29-001	110	Thus, if a man were chasing a deer and the animal became exhausted, it might turn back and offer the hunter supernatural help to become a doctor.		Deer	Medium game
92	Paiute	North America	Southwest and Basin	United States	1924	Not specified	eHRAF	Lowie, R. H. (1924). Notes on Shoshonean ethnography. In Anthropological Papers of the American Museum of Natural History: Vol. XX(pp. 1, 185–314). American Museum Press. https://ehrafworldcultures.yale.edu/document?id=nr13-002	199	In the winter buffalo were pursued on snowshoes ( dzink ”) of large oval shape made by the men; the animals were run into deep snow from which they could not extricate themselves.		Buffalo	Large game
93	Paiute	North America	Southwest and Basin	United States	1924	Not specified	eHRAF	Lowie, R. H. (1924). Notes on Shoshonean ethnography. In Anthropological Papers of the American Museum of Natural History: Vol. XX(pp. 1, 185–314). American Museum Press. https://ehrafworldcultures.yale.edu/document?id=nr13-002	197	A strong man might also run down an antelope by tracking it for one or two days before shooting at all. The antelope lived in the mountains, not in the valley.		Antelope	Medium game
94	Paiute	North America	Southwest and Basin	United States	1941	1935	External	Steward, J.H., 1941. Culture element distributions: XIII Nevada Shoshone. Anthropological Records. 4	271	"Deer [communal hunt...] 11. In relays [...] 18. Run down [Single hunter]."		Deer	Medium game
95	Paiute	North America	Southwest and Basin	United States	1989	1933-1940	External	Park, W.Z., 1989. Willard Z. Park’s Ethnographic Notes on the Northern Paiute of Western Nevada, 1933-1940, Volume 1, University of Utah Anthropological Papers No 114. University of Utah Press, Salt Lake City, UT	12	Hunting deer by trailing them is called maimwa. Deer were trailed sometimes all day until they were tired and the hunter could approach close enough to shoot [...] When two or three hunters were out trailing together fire was used to signal the others when one killed game. The one who killed the game built a fire and when the others saw the smoke they came. As each arrived he placed his hands on …		Deer	Medium game
96	Paiute	North America	Southwest and Basin	United States	1941	1936	External	Stewart, O.C., 1941. Culture element distributions: XIV Northern Paiute. Anthropological Records. 4	366-367	[Deer] 18. Runs down [Single hunter] [...] 60a. Special runner to tire antelope before kill. 60a. N.Paiute: The antelope "ran round and round inside the circle just as if there were a fence all around it" (Hopkins,57). Ts: After runner had tired the antelope, he killed smallest ones...		Antelope	Medium game
97	Kutenai	North America	Plains and Plateau	Canada, United States	1942	1936-1937	External	Ray, V.F., 1942. Culture element distributions: XXII Plateau. Anthropological Records. 8	117	720. Game run down on snow.
98	Omaha	North America	Plains and Plateau	United States	1911	1875-1905	eHRAF	Fletcher, A. C. (Alice C., & La Flesche, F. (1911). The Omaha tribe. In Twenty-seventh annual report of the Bureau of American Ethnology, 1905-06 (pp. 17-672 , 65 plates). Government Printing Office. https://ehrafworldcultures.yale.edu/document?id=nq21-001	279-280	The wathon' chose some twenty young men to act as runners to search for a herd suitable for the tribe to surround. If the region was one in which there was danger of encountering enemies, the runners went out in groups; otherwise they might scatter and go singly in search of game. … When the runners (the wadon'be, “those who look”) had found a suitable herd, they made a speedy run back to where t…
99	Omaha	North America	Plains and Plateau	United States	1911	1875-1905	eHRAF	Fletcher, A. C. (Alice C., & La Flesche, F. (1911). The Omaha tribe. In Twenty-seventh annual report of the Bureau of American Ethnology, 1905-06 (pp. 17-672 , 65 plates). Government Printing Office. https://ehrafworldcultures.yale.edu/document?id=nq21-001	282	When the designated place for the attack was reached the two youths paused while the hunters divided into two parties. One was to follow the youth with the washa'be; the other the youth with the pipestem. At the command of the watho n' the two young men started and ran at full speed to circle the entire herd, followed by the horsemen. The marshals with their whips held the riders back and in orde…		Buffalo	Large game
100	Creek	North America	Eastern Woodlands	United States	1928	1911-1912	eHRAF	Swanton, J. R. (1928). Social organization and social usages of the Indians of the Creek confederacy. In Annual report (pp. 23–472). U.S. Govt. Print. Off. https://ehrafworldcultures.yale.edu/document?id=nn11-001	445	After an Indian had chased a bear, deer, or other game animal for a long time until he had become tired and sweaty he would take a fish-tooth scratcher and scratch one thigh until the blood ran. This would prevent him from getting tired out. Long ago the Indians scratched their bodies all over so that the loss of blood would lighten them and they would be able to run long distances without becomi…		Bear, Deer	Large carnivores, Medium game
101	Chiricahua	North America	Southwest and Basin	United States, Mexico	1941	1931-1937	eHRAF	Opler, M. E. (1941). An Apache life-way: the economic, social, and religious institutions of the Chiricahua Indians. University of Chicago Press. https://ehrafworldcultures.yale.edu/document?id=nt08-001	329	Eagle feathers are in great demand … Sometimes a man is lucky and comes upon an eagle when it has eaten so much that it can't get off the ground quickly. Then the man runs at it and hits it with a club.		Eagle	Feathers
102	Chiricahua	North America	Southwest and Basin	United States, Mexico	1941	1931-1937	eHRAF	Opler, M. E. (1941). An Apache life-way: the economic, social, and religious institutions of the Chiricahua Indians. University of Chicago Press. https://ehrafworldcultures.yale.edu/document?id=nt08-001	75	However, like the boy, she must train herself to be strong and vigorous. She is told to rise early, to run often, and to shun no hard work. Tales are frequently told of girls so fleet that they rival boys in races. Such swiftness and strength are necessary, for girls must be able to get quickly to safety in case of attack on the camp. Girls who are good runners even aid boys and adults in one for…		Rabbit	Small game
103	Chiricahua	North America	Southwest and Basin	United States, Mexico	1942	1931-1935	External	Opler, M., 1942. Myths and tales of the Chiricahua Apache Indians. Memoirs of the American Folk-Lore Society. 37, p. 91.	91	The boy had no weapon, nothing to kill deer with, but he went out and ran down a deer on foot. This was in the daytime. After that he did it often. He would catch wild antelopes on foot too.		Deer, Antelope	Medium game
104	Chiricahua	North America	Southwest and Basin	United States, Mexico	1883	ca. 1840-1883	External	Anonymous, 1883. How a man runs down a deer. The Apache penalty for missing the game at the first fire. The Sun, December 24, 1883.		sometimes the deer is quicker to discover the cause of its alarm [when tracked] than the hunter is to fire, and turns for safety in flight. An Apache’s gun, also, not infrequently misses fire, and the deer flees on the wings of the wind […] The hunter failing to kill his game at the first attempt, must run it down, and it is very rare that he fails in this chase. As the deer starts away in its fl…		Deer	Medium game
105	Chiricahua	North America	Southwest and Basin	United States, Mexico	1986	1946-1948	External	Buskirk, W., 1986. The Western Apache: Living with the Land Before 1950. University of Oklahoma Press, Norman, OK	130	Informants stated that deer formerly were run down, in the heat of summer or in the heavy snow of winter, by strong, fleet-footed men.		Deer	Medium game
106	Chiricahua	North America	Southwest and Basin	United States, Mexico	1986	1946-1948	External	Buskirk, W., 1986. The Western Apache: Living with the Land Before 1950. University of Oklahoma Press, Norman, OK	147	The hides of unwounded animals were used for ceremonial purposes. Animals were run down, not shot.			Skins
107	Chiricahua	North America	Southwest and Basin	United States, Mexico	1935	1935	External	Gifford, E.W., 1940. Culture element distributions: XII Apache-Pueblo. Anthropological Records. 4, p. 5.	5	Running down (wearing out): deer" P. 81: "19-24. Running down or wearing out game. Introduction of horse facilitated [...] In tracking abandoned one track when fresher one found [...] Ci on foot in one day, if weather hot; otherwise tracked deer next day.		Deer	Medium game
108	Chiricahua	North America	Southwest and Basin	United States, Mexico	1941	1931-1937	eHRAF	Opler, M. E. (1941). An Apache life-way: the economic, social, and religious institutions of the Chiricahua Indians. University of Chicago Press. https://ehrafworldcultures.yale.edu/document?id=nt08-001	319	Though it is common “for each man to hunt for himself” or for two or three to join forces, occasionally a larger number start out together. This permits a relay method of hunting; men are stationed at various points along a course, and deer are started in this direction. Fresh hunters are able to enter the chase at intervals and finally run down the tiring game. By much the same method, deer can …		Deer	Medium game
109	Chiricahua	North America	Southwest and Basin	United States, Mexico	1941	1931-1937	eHRAF	Opler, M. E. (1941). An Apache life-way: the economic, social, and religious institutions of the Chiricahua Indians. University of Chicago Press. https://ehrafworldcultures.yale.edu/document?id=nt08-001	318	Most of the deer secured are killed with the bow and arrow. (This refers to the time before the introduction of firearms, of course.) Sometimes, especially when the hunter is mounted, the deer are run to exhaustion, roped, and strangled. An unblemished skin can be secured in this way, or the hunter might stab the tired animal in the throat or in some spot where an incision would be made anyway in…	Implies that on some rare occasions deer are run down when hunters are not mounted	Deer	Medium game, Skins
110	Chiricahua	North America	Southwest and Basin	United States, Mexico	1941	1931-1937	eHRAF	Opler, M. E. (1941). An Apache life-way: the economic, social, and religious institutions of the Chiricahua Indians. University of Chicago Press. https://ehrafworldcultures.yale.edu/document?id=nt08-001	323	When three men are hunting together, and one shoots a deer, his companions run for the fallen animal, and the first to touch it has the privilege of skinning it and keeping the hide. To the others usually go portions of the meat.		Deer	Medium game
111	Chiricahua	North America	Southwest and Basin	United States, Mexico	1936	1931-1934	eHRAF	Castetter, E. F., & Opler, M. E. (1936). The ethnobiology of the Chiricahua and Mescalero Apache: A. the use of plants for food, beverages and narcotics. Ethnobiological Studies in the American Southwest, Vol 3, 1–63. https://ehrafworldcultures.yale.edu/document?id=nt08-002	26	Every aspect of the hunt is governed by rule for the Apache. If he shoots a deer and another man is with him at the time or comes up at that moment, etiquette decrees that he step aside and allow his companion to help himself. The newcomer is entitled to the hide and as much of the meat as he desires. Ordinarily he takes the hide and half of the flesh. If two hunters come upon a third who has jus…		Deer	Medium game
112	Miskito	Middle America and the Caribbean	Central America	Honduras, Nicaragua	1932	1921	eHRAF	Conzemius, E. (1932). Ethnographical survey of the Miskito and Sumu Indians of Honduras and Nicaragua. In Bureau of American Ethnology (pp. vii, 191). U.S. Govt. print. off. https://ehrafworldcultures.yale.edu/document?id=sa15-001	68	The Indian will also run after the turtle, overhaul it, and turn it on its back so as to render it helpless.		Turtle	Turtles
113	Callinago	Middle America and the Caribbean	Carribean	Dominica	1665	ca. 1650	eHRAF	Breton, R., McKusick, M. B., & Verin, P. (1665). Carib-French dictionary. Par Gilles Bovqvet. https://ehrafworldcultures.yale.edu/document?id=st13-002	22	The Carib children, having prepared birdlime, cut long poles and attach at the end a very pliable rod which has been smeared with glue. They hold it so that the end is near the flowers where the humming birds find their food. When these birds are not watchful, they hit them with the small rod and having been touched with this rod they remain stuck. The children run quickly, seize them, and tear o…		Hummingbird	Birds
114	Warrau	South America	Amazon and Orinoco	Guyana, Venezuela	1945	1933-1944	eHRAF	Turrado Moreno, A., & Muirden, S. (1945). Ethnography of the Guarauno Indians. In Tercera Conferencia Interamericana de Agricultura, Cuadernos Verdes (Issue 15, p. HRAF MS: 328 [Original: 315, plates]). Lit. y Tip. Vargas. https://ehrafworldcultures.yale.edu/document?id=ss18-006	91	If they are not being pursued, the báquiros move along slowly, seeking out and eating fruits, roots, etc. Then the hunters climb a tree, where they await them and shoot at their pleasure; when the báquiros take flight, the hunters hurry to climb down the trees and chase them, shooting them and hitting them with machetes and cudgels, wounding and killing right and left, licking their lips with con…		Peccary	Medium game
115	Warrau	South America	Amazon and Orinoco	Guyana, Venezuela	1945	1933-1944	eHRAF	Turrado Moreno, A., & Muirden, S. (1945). Ethnography of the Guarauno Indians. In Tercera Conferencia Interamericana de Agricultura, Cuadernos Verdes (Issue 15, p. HRAF MS: 328 [Original: 315, plates]). Lit. y Tip. Vargas. https://ehrafworldcultures.yale.edu/document?id=ss18-006	104	There are some Indians so astute and dextrous in hunting that, when from afar they spy a bird, they run rapidly across the ground until they have placed themselves, without having been heard or seen, very near the game, shooting at it then with ease and rarely missing a shot, 109 since the Guarao are and have a reputation of being sure and experienced hunters.		Bird	Birds
116	Mundurucu	South America	Amazon and Orinoco	Brazil	2001	1979-1981	eHRAF	Burkhalter, S. B. (2001). Amazon gold rush: markets and the Mundurucu Indians. University Microfilms International. https://ehrafworldcultures.yale.edu/document?id=sq13-015	69	Some men had taken off their clothes so that they could run more easily in their shorts and not risk tearing their clothing in the brush. Occasionally, we stopped to examine a spoor, then followed it, tramping through streams and underbrush. Suddenly, and probably due to a noise from the peccaries, everybody started running. Even though I had grown up in similar woods, I was slower than most and …		Peccary	Medium game
117	Siriono	South America	Amazon and Orinoco	Bolivia	1950	1940-1941	eHRAF	Holmberg, A. R. (1950). Nomads of the long bow: the Siriono of eastern Bolivia. In Smithsonian Institution. Institute of Social Anthropology(Issue 10, p. iv,104 plates). U.S. Govt. Print. Off. https://ehrafworldcultures.yale.edu/cultures/sf21/documents/001	93-94	Accompanying these frustrating conditions are others adverse to the satisfaction of the hunger drive, especially the fatiguing and painful aspects of the food quest. The hunter and gatherer must go in search of food at least every other day throughout the year. He must walk long distances, as many as 20 miles a day, in his quest for food. He may be forced to run at top speed through almost impene…		Monkey, Coati	Medium game
118	Siriono	South America	Amazon and Orinoco	Bolivia	1950	1940-1941	eHRAF	Holmberg, A. R. (1950). Nomads of the long bow: the Siriono of eastern Bolivia. In Smithsonian Institution. Institute of Social Anthropology(Issue 10, p. iv,104 plates). U.S. Govt. Print. Off. https://ehrafworldcultures.yale.edu/cultures/sf21/documents/001	93	D. Fatigue drive. 1. Long force marches in quest of food. 2. Tree climbing to harvest fruits, to retrieve game. 3. Running through swamp and jungle in chase of quarry. 4. Burden carrying.
119	Tupinamba	South America	Eastern South America	Brazil	1851	1570-1587	eHRAF	Soares de Souza, G., & Métraux, A. (1851). Descriptive treatise on Brazil in 1587. In Revista do Instituto Historico e Geographico do Brazil (pp. 94-347 [incomplete]). Impr. Nacional. https://ehrafworldcultures.yale.edu/document?id=so09-008	245	The Indians set traps for jaguars. They consist of an enclosure of strong high posts with a single entrance. There they fix a heavy trunk above the ground and they fasten a puppy or some other animal as bait. When the jaguar enters the trap to catch the bait, the tree falls upon it and he begins to roar. The Indians run to the place and shoot the jaguar with arrows. They eat the flesh.		Jaguar	Large carnivores
120	Tupinamba	South America	Eastern South America	Brazil	1864	1611-1613	eHRAF	Yves, d, & Métraux, A. (1864). Journey made in the north of Brazil during the years 1613 and 1614. A. Franck. https://ehrafworldcultures.yale.edu/document?id=so09-007	173-174	The native wild rats were hunted in the forest. To hunt the native rats, they dug a pit and several burrows leading to the pit. The rats were chased by a party of young men closing toward the trap, shouting and beating the bushes to frighten the animals. [174] The rats would run toward the ditch and enter the different burrows. Men jumped into the ditch and there they would club the rats, while o…		Rat	Small game
121	Shavante	South America	Eastern South America	Brazil	1967	1958, 1962, 1964	eHRAF	Maybury-Lewis, D. (1967). Akwẽ-Shavante society. Clarendon Press. https://ehrafworldcultures.yale.edu/document?id=sp26-001	39	When out hunting in this way the Shavante men carry nothing but their weapons. Very occasionally they will also take a small carrying-basket with them, containing a few nuts to eat by the way, and—invariably nowadays—matches. They move at a quick, shuffling pace (which is extremely difficult for an outsider to get used to), faster than a walk but not quite a trot. They can keep this up all day if…
122	Shavante	South America	Eastern South America	Brazil	1967	1958, 1962, 1964	eHRAF	Maybury-Lewis, D. (1967). Akwẽ-Shavante society. Clarendon Press. https://ehrafworldcultures.yale.edu/document?id=sp26-001	36-37	Clubs were never carried on such informal hunting excursions, nor were dogs taken to help the hunters.1 Shavante did their own tracking and hounding of the game they pursued. In this they are both astute and fleet. They will sometimes run down the young of peccary or deer and capture them while hunting the full-grown animals. They then bring the young animals home and rear them as pets. Eventuall…		Peccary, Deer	Medium game
123	Shavante	South America	Eastern South America	Brazil	2001	1994	eHRAF	Garfield, S. (2001). Indigenous struggle at the heart of Brazil: state policy, frontier expansion, and the Xavante Indians, 1937-1988. Duke University Press. https://ehrafworldcultures.yale.edu/document?id=sp26-002	72	Embodying the masculine ideals of physical endurance, alertness, speed, and agility, hunting served to delimit and reinforce the sexual division of labor.
124	Shavante	South America	Eastern South America	Brazil	1962	1937	External	Aureli, W., 1962. Roncador. Edições LEIA, São Paulo; Welch, J.R., 2014. Xavante Ritual Hunting: Anthropogenic Fire, Reciprocity, and Collective Landscape Management in the Brazilian Cerrado. Human Ecology. 42	54	The use of hunting clubs by young men derives from the traditionalist view that hunting competence is demonstrated by outrunning game on foot and dispatching it with blows to the head. As Willy Aureli reported, “Extremely fast runners, overtaking a deer in the chase and striking it with a club, the origin of their name comes precisely from this particular, since Xavante means runner... (1962:128).
125	Shavante	South America	Eastern South America	Brazil	2015	2005	External	Welch, J.R., 2015. Learning to hunt by tending the fire: Xavante youth, ethnoecology, and ceremony in central Brazil. Journal of Ethnobiology. 35	186	Elder men also consider themselves to be quintessential trackers who usually prefer to give chase to animals over long distances rather than stalk, wait in ambush, or use traps.
126	Lengua	South America	Southern South America	Paraguay	1911	1889-1909	eHRAF	Grubb, W. B. (Wilfred B., & Jones, ed., H. T. Morrey (Humphrey Tudor Morrey). (1911). An unknown people in an unknown land: an account of the life and customs of the Lengua Indians of the Paraguayan Chaco, with adventures and experiences during twenty years’ pioneering and exploration amongst them. Seeley and Co. Limited. https://ehrafworldcultures.yale.edu/document?id=sk15-001	87	The inset clearly shows how the hunter may be mistaken for an ant-hill covered with vegetation, the bow and arrow being barely distinguishable. The stalker runs for some yards, and then stops dead at any warning of his approach, moving on by stages till within bow-shot. The raw hide belt is usually the only hunting dress.
127	Yahgan	South America	Southern South America	Argentina, Chile	1937	1918-1924	eHRAF	Gusinde, M., & Schütze, F. (1937). The Yahgan: the life and thought of the water nomads of Cape Horn. In Die Feuerland-Indianer [The Fuegian Indians]: Vol. Vol. II (p. HRAF: xv, 1471 [incomplete] [original: 365-1185, 1278-1499 ]). Anthropos-Bibliothek. https://ehrafworldcultures.yale.edu/document?id=sh06-001	243	Finally, the Indian takes advantage of the awkward, brief flight of these heavy ducks who prefer to seek out quiet bays. If several canoes happen to be together, they form a row, block the ducks' escape into the open sea, and slowly push them back to shore. Meanwhile the hunters try to wound or kill the animals with slings or bird spears. On the beach they run after them with a cudgel and knock t…		Duck	Birds
128	Yahgan	South America	Southern South America	Argentina, Chile	1930	1924-1927	eHRAF	Lothrop, S. K. (1928). The Indians of Tierra del Fuego. Museum of the American Indian, Heye Foundation. https://ehrafworldcultures.yale.edu/document?id=sh06-005	153	To spear guanaco the animal was chased into a swamp or else the hunter climbed a tree over a guanaco runway in the woods and waited there until an animal passed beneath him.		Guanaco	Medium game
	CLIMB
129	!Kung	Africa	Southern Africa	Botswana, Angola, Namibia, South Africa	1959	1951-1955	eHRAF	Thomas, E. M. (1959). The harmless people. Knopf. https://ehrafworldcultures.yale.edu/document?id=fx10-009	260	in the middle of the circle the great tree rose, pink-skinned and mighty, the claimer of two lives, twenty feet in diameter and almost two hundred feet high. Its lower branches were heavy and enormous, but the branches got smaller toward the top, the upper ones very thin, crisscrossing each other like lace. On the eastern face of the tree there were no branches; the pink trunk towered up and up, …	Chapter concerns honey climbing	Honey	Honey
130	!Kung	Africa	Southern Africa	Botswana, Angola, Namibia, South Africa	1959	1951-1955	eHRAF	Thomas, E. M. (1959). The harmless people. Knopf. https://ehrafworldcultures.yale.edu/document?id=fx10-009	47	I was told that when the men had first followed her, they had come upon a gemsbok calf wedged high up in the fork of a tree. A leopard had killed it and left it there, and as the men tried to climb the tree to pull it down, robbing the leopard, the mother gemsbok had reappeared and challenged them, so they had killed her instead.		Carcass	Scavange
131	!Kung	Africa	Southern Africa	Botswana, Angola, Namibia, South Africa	1976	1950-1961	eHRAF	Marshall, L. (1976). The !Kung of Nyae Nyae. Harvard University Press. https://ehrafworldcultures.yale.edu/document?id=fx10-017	340	Tree climbing is an activity of boys and men. For the men it is part of their work as hunters: they climb high in the baobab trees to look out over the country and see if game is stirring. Sometimes they hammer pegs into the tree to climb by		Baobab	Baobab
132	!Kung	Africa	Southern Africa	Botswana, Angola, Namibia, South Africa	1979	1963-1973	eHRAF	Lee, R. B. (1979). The !Kung San: men, women, and work in a foraging society. Cambridge University Press. https://ehrafworldcultures.yale.edu/document?id=fx10-018	479	Occasionally people throw sticks to knock down hanging pods or climb the giant limbs to reach accessible pods. Pegs are sometimes driven into a tree's trunk to facilitate climbing.		Baobab	Baobab
133	!Kung	Africa	Southern Africa	Botswana, Angola, Namibia, South Africa	1979	1963-1973	eHRAF	Howell, N. (1979). Demography of the Dobe !Kung. In Population and social structure (pp. 22, 389). Academic Press. https://ehrafworldcultures.yale.edu/document?id=fx10-019	57	Other occupational hazards of hunting and gathering as a way of life are falls from trees (in the course of gathering honey or fruit)		Honey, Fruit	Honey, Fruit
134	Hadza	Africa	Eastern Africa	Tanzania	2010	1995-2005	eHRAF	Marlowe, F. (2010). The Hadza: hunter-gatherers of Tanzania. In Origins of human behavior and culture (Issue No. 3, pp. x, 325). University of California Press. https://ehrafworldcultures.yale.edu/document?id=fn11-001	227	It is not uncommon for men to go for honey in groups of 2 or 3, and one will hand the torch up to the other who then climbs up to raid a beehive and drops the honeycomb down to the other man.		Honey	Honey
135	Hadza	Africa	Eastern Africa	Tanzania	2010	1995-2005	eHRAF	Marlowe, F. (2010). The Hadza: hunter-gatherers of Tanzania. In Origins of human behavior and culture (Issue No. 3, pp. x, 325). University of California Press. https://ehrafworldcultures.yale.edu/document?id=fn11-001	116	When a man sees a hive that looks promising, and if he thinks it will have substantial honey, he sets about making a fire and cutting pegs for climbing up the baobab tree. After cutting pegs and using his ax handle to hammer the first peg into the tree bark, a man will carry a torch, climb up and hammer the next peg in, and continue like this until he reaches the hole, whereupon he will use the t…		Honey	Honey
136	Hadza	Africa	Eastern Africa	Tanzania	2010	1995-2005	eHRAF	Marlowe, F. (2010). The Hadza: hunter-gatherers of Tanzania. In Origins of human behavior and culture (Issue No. 3, pp. x, 325). University of California Press. https://ehrafworldcultures.yale.edu/document?id=fn11-001	90	They also use the ax to cut small limbs off trees and make stakes to pound into the trunk of tall baobab trees in order to climb up and reach large beehives to get honey.		Honey	Honey
137	Hadza	Africa	Eastern Africa	Tanzania	2010	1995-2005	eHRAF	Marlowe, F. (2010). The Hadza: hunter-gatherers of Tanzania. In Origins of human behavior and culture (Issue No. 3, pp. x, 325). University of California Press. https://ehrafworldcultures.yale.edu/document?id=fn11-001	115	Occasionally, a man will climb the tree and go far out on a limb to shake the pods free while women wait below to collect them.		Baobab	Baobab
138	Hadza	Africa	Eastern Africa	Tanzania	2010	1995-2005	eHRAF	Marlowe, F. (2010). The Hadza: hunter-gatherers of Tanzania. In Origins of human behavior and culture (Issue No. 3, pp. x, 325). University of California Press. https://ehrafworldcultures.yale.edu/document?id=fn11-001	114	When a camp is located in the middle of berry bushes, children who are 3 years old or older wake up, climb above where they were sleeping, and begin picking and eating berries, so they can feed themselves the bulk of their diet during this time.		Berries	Fruit
139	Hadza	Africa	Eastern Africa	Tanzania	2004	1995-2003	eHRAF	Marlowe, F. (2004). The Hadza. In , cultures: Vol. Vol. 2 (pp. 689–696). Kluwer Academic/Plenum Publishers. https://ehrafworldcultures.yale.edu/document?id=fn11-017	694	Old men are the most likely to fall out of tall baobab trees and to their deaths since they continue to try to collect honey into old age.		Baobab	Baobab
140	Hadza	Africa	Eastern Africa	Tanzania	2004	1995-2003	eHRAF	Marlowe, F. (2004). The Hadza. In , cultures: Vol. Vol. 2 (pp. 689–696). Kluwer Academic/Plenum Publishers. https://ehrafworldcultures.yale.edu/document?id=fn11-017	695	Causes of death include … falling from baobab trees when collecting honey		Baobab	Baobab
141	Hadza	Africa	Eastern Africa	Tanzania	1979	1958-1961, 1965-1967	eHRAF	Woodburn, J. (1979). Minimal politics: the political organization of the Hadza of north Tanzania. In politics in leadership: a comparative perspective (pp. 244–266). Clarendon Press ; Oxford University Press. https://ehrafworldcultures.yale.edu/document?id=fn11-003	260	In hunting and gathering there are certain generally accepted and recognized dangers, of which the most striking are perhaps the danger of falling when climbing for honey and the danger of snake-bite.		Honey	Honey
142	Hadza	Africa	Eastern Africa	Tanzania	2010	1995-2005	eHRAF	Marlowe, F. (2010). The Hadza: hunter-gatherers of Tanzania. In Origins of human behavior and culture (Issue No. 3, pp. x, 325). University of California Press. https://ehrafworldcultures.yale.edu/document?id=fn11-001	119	The Hadza sometimes find meat stashed in a tree by a leopard. One Hadza man with only one eye claims he lost an eye when he was stealing meat from a leopard (he did get the meat). The Hadza themselves sometimes stash game in trees when they need to leave it and go back to camp.		Carcass	Scavange
143	Hadza	Africa	Eastern Africa	Tanzania	2014	1995-2007	External	Marlowe, F. W., Berbesque, J. C., Wood, B., Crittenden, A., Porter, C., & Mabulla, A. (2014). Honey, Hadza, hunter-gatherers, and human evolution. Journal of human evolution, 71, 119-128.	124	Ba’alako, from stinging bees, is usually high up in baobab trees (often as high as 15 m, with a diameter of 8-9 m) where men can reach inside a hole to access the honey. Hadza men must use their axes (Fig. 3) to fashion wooden stakes to climb up the tree. They use the blunt side of their axes to hammer the first stake into the baobab tree then repeat this until they can climb up to the hive. If t…		Honey	Honey
144	Mbuti	Africa	Central Africa	Congo	1965	1951, 1957, 1958	eHRAF	Turnbull, C. M. (1965). Wayward servants: the two worlds of the African Pygmies. The Natural History Press. https://ehrafworldcultures.yale.edu/document?id=fo04-002	169	Most honey is found high up in boles in the upper branches of the tallest trees. This is always collected by men and youths who can climb trees, unless the diameter is too great, simply by exerting lateral pressure on the trunk with their arms while they move their feet up, pulling themselves close to the trunk with a jerk as they move their arms up. If a tree is too wide to climb this way, they …		Honey	Honey
145	Mbuti	Africa	Central Africa	Congo	1948	Not specified	eHRAF	Putnam, P. (1948). The Pygmies of the Ituri Forest. In A reader in general anthropology(pp. 322–342). Henry Holt and Company. https://ehrafworldcultures.yale.edu/document?id=fo04-004	330	Monkeys shot with poisoned projectiles may fall and clutch branches in death, in which case climbing is required to retrieve them		Monkey	Medium game
146	Mbuti	Africa	Central Africa	Congo	1965	1951, 1954-1955	eHRAF	Turnbull, C. M. (1965). The Mbuti Pygmies: an ethnographic survey. In Anthropological papers(Issue 50, pp. 139-282 , plates). American Museum of Natural History. https://ehrafworldcultures.yale.edu/document?id=fo04-001	208	Gathering activities that require the climbing of high trees, such as the collection of most nuts, are undertaken by men, who also collect termites, silk-worms, and honey.		Nuts, Termites, Silk worms, Honey	Seeds/Nuts, Insects, Honey
147	Mbuti	Africa	Central Africa	Congo	1965	1951, 1954-1955	eHRAF	Turnbull, C. M. (1965). The Mbuti Pygmies: an ethnographic survey. In Anthropological papers(Issue 50, pp. 139-282 , plates). American Museum of Natural History. https://ehrafworldcultures.yale.edu/document?id=fo04-001	244	Gathering occupies a similar position of social and economic importance in each type of community. It is regarded primarily as the work of women, though, wherever it calls for tree climbing, it is undertaken by men.
148	Mbuti	Africa	Central Africa	Congo	1991	1980-1982	External	Bailey, R. C. (1991). The behavioral ecology of Efe Pygmy men in the Ituri Forest, Zaire (Vol. 86). University of Michigan Press.	83-84	In addition to moving, standing, and sitting while they are in the forest hunting, Efe men also spend time climbing or perched in a tree, primarily during ambush hunts. They spend 4.3% of their time in trees, most of it standing on a perch waiting for a duiker to approach the ripe fruits fallen on the ground below. When Efe are in the forest searching for or extracting honey, they spend 11.9% of …		Honey, Duiker	Honey, Medium game
149	Mbuti	Africa	Central Africa	Congo	1991	1980-1982	External	Bailey, R. C. (1991). The behavioral ecology of Efe Pygmy men in the Ituri Forest, Zaire (Vol. 86). University of Michigan Press.	169	Efe men are skilled climbers and engineers, adept at reaching and extracting honey from hives often in the upper branches of towering trees.		Honey	Honey
150	Mbuti	Africa	Central Africa	Congo	1991	1980-1982	External	Bailey, R. C. (1991). The behavioral ecology of Efe Pygmy men in the Ituri Forest, Zaire (Vol. 86). University of Michigan Press.	46	Extraction is a process that can be exhausting because it can entail climbing to great heights (up to 170 feet; mean height = 62.6 feet, SD = 31.7; n = 34) several times, and it may include very elaborate construction of halters and bridges made from vines used to traverse from one tree to another.		Honey	Honey
151	Mbuti	Africa	Central Africa	Congo	1991	1980-1982	External	Bailey, R. C. (1991). The behavioral ecology of Efe Pygmy men in the Ituri Forest, Zaire (Vol. 86). University of Michigan Press.	44	The men climb the tree and shake its branches making fruits fall to the ground where the women gather them.		Fruit	Fruit
152	Mbuti	Africa	Central Africa	Congo	1991	1980-1982	External	Bailey, R. C. (1991). The behavioral ecology of Efe Pygmy men in the Ituri Forest, Zaire (Vol. 86). University of Michigan Press.	51	Tasks that Efe men perform for villagers outside the gardens are numerous. They climb oil palms to collect the nuts		Palm Nuts	Seeds/Nuts
153	Mbuti	Africa	Central Africa	Congo	1991	1980-1982	External	Bailey, R. C. (1991). The behavioral ecology of Efe Pygmy men in the Ituri Forest, Zaire (Vol. 86). University of Michigan Press.	72	Some of the so-called agricultural food was in the form of fat-rich palm nuts, which the men acquired by climbing the thorny palm trees.		Palm Nuts	Seeds/Nuts
154	Semang	Asia	Southeast Asia	Malaysia, Thailand	2004	1995-1996	eHRAF	Lye, T.-P. (2004). Changing pathways: forest degradation and the Batek of Pahang, Malaysia. Lexington Books. https://ehrafworldcultures.yale.edu/document?id=an07-005	139	Harvesting baηkoη is “no sweat” the fruits grow on leafy twigs projecting off the trunk, relatively close to ground. All that's required is to shinny up and cut off the fruits. Anyone can harvest a baηkoη tree. For other kinds, like the standard tahun tree (such as Baccaurea species) that produces fruits in the crown on spreading branches, the difficulty of harvest goes up with the size of the tr…		Fruit	Fruit
155	Semang	Asia	Southeast Asia	Malaysia, Thailand	1979	1971-1972, 1973, 1975, 1976	eHRAF	Endicott, K. M. (1979). Batek Negrito religion: the world-view and rituals of a hunting and gathering people of Peninsular Malaysia. Clarendon Press ; Oxford University Press. https://ehrafworldcultures.yale.edu/document?id=an07-004	7	For example, much of the food in the rain forest, such as fruit and honey, can be harvested most efficiently by climbing trees. Both Batek men and women are extremely proficient climbers: they can literally walk up small trees, holding the trunk at arms' length, and they can scale even the largest trees using an intricate system of rattan ‘rope-ladders’.		Fruit, Honey	Fruit, Honey
156	Semang	Asia	Southeast Asia	Malaysia, Thailand	1979	1971-1972, 1973, 1975, 1976	eHRAF	Endicott, K. M. (1979). Batek Negrito religion: the world-view and rituals of a hunting and gathering people of Peninsular Malaysia. Clarendon Press ; Oxford University Press. https://ehrafworldcultures.yale.edu/document?id=an07-004	20	The young children play in camp, running around and chopping at trees and logs with bush-knives. Later they all go swimming for a couple of hours. The children play boisterously, but are seldom aggressive, and they have no competitive games. Two boys about ten years old go hunting just outside camp with their own miniature blowpipes. They climb high up in the trees to get better shots at the bird…		Birds	Birds
157	Semang	Asia	Southeast Asia	Malaysia, Thailand	1979	1971-1972, 1973, 1975, 1976	eHRAF	Endicott, K. M. (1979). Batek Negrito religion: the world-view and rituals of a hunting and gathering people of Peninsular Malaysia. Clarendon Press ; Oxford University Press. https://ehrafworldcultures.yale.edu/document?id=an07-004	11	Both wild and domesticated varieties, which are found mostly in abandoned Malay orchards, are so numerous and prolific that the Batek are able to live virtually on fruit alone for two months of the year (July and August) and to supplement their diet with fruit for several more months. Some types of fruit fall when ripe and need only be picked up. Others are harvested by someone climbing the tree …		Fruit, Honey	Fruit, Honey
158	Semang	Asia	Southeast Asia	Malaysia, Thailand	1979	1971-1972, 1973, 1975, 1976	eHRAF	Endicott, K. M. (1979). Batek Negrito religion: the world-view and rituals of a hunting and gathering people of Peninsular Malaysia. Clarendon Press ; Oxford University Press. https://ehrafworldcultures.yale.edu/document?id=an07-004	13	Another important economic activity of the Batek is collecting and trading rattan cane. Rattan is the stem of various species of climbing palms. The Batek simply pull down the smaller diameter rattans, slice off the crowns, and cut them into measured sections or roll them into coils. To get the larger diameter rattans they must climb the tree that supports the rattan and cut the vine free from th…		Rattan	Fibres/Vines
159	Semang	Asia	Southeast Asia	Malaysia, Thailand	1954	1938-1939	eHRAF	Schebesta, P., & Schütze, F. (1954). The Negritos of Asia; vol. 2, ethnography of the Negritos: half-vol. 1, economy and sociology. In Studia Instituti Anthropos (Vol. 12, p. HRAF ms: vii, 351 [original: xiv, 340]). St. -Gabriel-Verlag. https://ehrafworldcultures.yale.edu/document?id=an07-001	58	Men and women, young and old, set to work harvesting the fruit. The hoyj fruit, which is the size of a child's head, is difficult for the women to reach and is therefore either shaken down with bamboo poles by the men or else one of them climbs up a liana in order to pick it.		Fruit	Fruit
160	Semang	Asia	Southeast Asia	Malaysia, Thailand	1954	1938-1939	eHRAF	Schebesta, P., & Schütze, F. (1954). The Negritos of Asia; vol. 2, ethnography of the Negritos: half-vol. 1, economy and sociology. In Studia Instituti Anthropos (Vol. 12, p. HRAF ms: vii, 351 [original: xiv, 340]). St. -Gabriel-Verlag. https://ehrafworldcultures.yale.edu/document?id=an07-001	299	The tottering, almost eighty-year-old Ramog'n was still what he had always been, a worker. He puttered away as formerly, climbed high scaffolding to tap the trees from which arrow-poison was obtained, was still tolerably capable on foot, and was, above all, the good-hearted human being he had always been.		Sap	Sap
161	Semang	Asia	Southeast Asia	Malaysia, Thailand	1979	1975, 1976	External	Endicott, K. (1979). The hunting methods of the Batek Negritos of Malaysia: A problem of alternatives. Canberra Anthropology, 2(2), 7-22.	16	the Batek men climb trees daily, many over fifty metres tall, while collecting rattan, honey, and fruit, and they almost never hurt themselves.’		Rattan, Honey, Fruit	Fibres/Vines, Honey, Fruit
162	Semang	Asia	Southeast Asia	Malaysia, Thailand	1984	1975-1976	External	Endicott, K. (1984). The economy of the Batek of Malaysia: Annual and historical perspectives. Research in Economic Anthropology, 6(1), 29-52.	34	Others require climbing the tree and cutting off the small limbs that hold the fruit. Usually a group of people wait below and collect the fruit as it falls. Most of the climbing is done by men, although women do some climbing. Honey is also obtained in large quantities during May and June. When the trees are in flower, the bees build large nests which hang from the limbs of tall trees. The Batek…		Fruit, Honey	Fruit, Honey
163	Semang	Asia	Southeast Asia	Malaysia, Thailand	1984	1975-1976	External	Endicott, K. (1984). The economy of the Batek of Malaysia: Annual and historical perspectives. Research in Economic Anthropology, 6(1), 29-52.	36	The larger diameter rattans, which are used in the frames of furniture, must often be cut down; the collector climbs the tree to which the rattan is attached and cuts the vine free from the crown. … The men do all the difficult climbing, but women participate in all the other phases of collecting and trading rattan.		Rattan	Fibres/Vines
164	Semang	Asia	Southeast Asia	Malaysia, Thailand	2008	1975-1976, (1971-2004)	External	Endicott, K. M., & Endicott, K. L. (2008). The Headman was a Woman: The Gender Egalitarian Batek of Malaysia. Waveland Press.	79	The birds then became easy prey for hunters, who would climb the tree and chop through the mud wall to reach the trapped birds. If the tree was too large to be climbed easily, the hunters would cut it down before breaking through the nest walls. The male hornbill, like other birds, would be brought down with a blowpipe dart. Since hornbills were obtained by climbing or chopping down trees or by b…		Hornbill	Birds
165	Semang	Asia	Southeast Asia	Malaysia, Thailand	2008	1975-1976, (1971-2004)	External	Endicott, K. M., & Endicott, K. L. (2008). The Headman was a Woman: The Gender Egalitarian Batek of Malaysia. Waveland Press.	88	Although Batek women readily climbed trees to collect fruits growing on the lower limbs, they usually left it to men to climb the taller trees. Still, not all men were comfortable climbing to the extreme heights at which some fruits grew; the men who enjoyed climbing—or at least did not mind it—took on the task of going after the loftiest fruits.		Fruit	Fruit
166	Semang	Asia	Southeast Asia	Malaysia, Thailand	2008	1975-1976, (1971-2004)	External	Endicott, K. M., & Endicott, K. L. (2008). The Headman was a Woman: The Gender Egalitarian Batek of Malaysia. Waveland Press.	90	Honey collecting was a dramatic and tricky job, best undertaken at night when the bees were least active. Because bees’ nests were often located in the tallest trees in the forest, hanging like hammocks from the underside of the limbs, only the most adept and bravest climbers—usually younger men—attempted to get honey. One or two people were needed to scale the trees, and a few others helped on t…		Honey	Honey
167	Semang	Asia	Southeast Asia	Malaysia, Thailand	2008	1975-1976, (1971-2004)	External	Endicott, K. M., & Endicott, K. L. (2008). The Headman was a Woman: The Gender Egalitarian Batek of Malaysia. Waveland Press.	93	Since the crowns of rattan vines might be fifty to a hundred feet in the air, it was men, rather than women, who climbed up and cut the vines free.		Rattan	Fibres/Vines
168	Andamanese	Asia	South Asia	India	1966	1951-1955	eHRAF	Cipriani, L., & Cox, D. T. (1966). The Andaman islanders. Frederick A. Praeger, Inc. https://ehrafworldcultures.yale.edu/document?id=az02-011	102	Twelve Onges were with me, and when they noticed a bees' nest high up in a Pterocarpus the youngest of them at once climbed up after it. As soon as he saw that the combs were full of honey, with no larvae, he called for a container. With amazing speed he tore enough bark off the nearest liana with his teeth to make a cord over twenty metres long and the hollowed-out log was soon hauled up, to com…		Honey	Honey
169	Andamanese	Asia	South Asia	India	1966	1951-1955	eHRAF	Cipriani, L., & Cox, D. T. (1966). The Andaman islanders. Frederick A. Praeger, Inc. https://ehrafworldcultures.yale.edu/document?id=az02-011	101	Few of the fruits on Little Andaman contain much sugar, but the Onges eat more than enough honey to compensate any deficiency that would otherwise occur. Whatever the fruit in season, men, women and children climb happily about like acrobats, hanging in the trees to get at it and the honey that goes with it. To chop the tree down is, of course, easiest and the obvious first choice for any Onge. F…		Fruit, Honey	Fruit, Honey
170	Andamanese	Asia	South Asia	India	1966	1951-1955	eHRAF	Cipriani, L., & Cox, D. T. (1966). The Andaman islanders. Frederick A. Praeger, Inc. https://ehrafworldcultures.yale.edu/document?id=az02-011	48	The Onges themselves are, however, occasionally bitten, with serious consequences. One of them, aged twenty-five, climbed into a very high tree after honey, and unwittingly put his left hand on a snake hidden in the leaves, where it had climbed to search for birds' eggs. It bit just above the elbow, causing an alarming swelling of the arm with severe pain and fever. He was brought to me semi-cons…		Honey	Honey
171	Andamanese	Asia	South Asia	India	1966	1951-1955	eHRAF	Cipriani, L., & Cox, D. T. (1966). The Andaman islanders. Frederick A. Praeger, Inc. https://ehrafworldcultures.yale.edu/document?id=az02-011	20	The oldest man I saw was Enagaghe, the head of one of the groups, and he could not have been more than fifty-five. He happily accompanied me on long and arduous trips into the forest, and climbed trees like a squirrel after honey and fruit		Fruit, Honey	Fruit, Honey
172	Andamanese	Asia	South Asia	India	1966	1951-1955	eHRAF	Cipriani, L., & Cox, D. T. (1966). The Andaman islanders. Frederick A. Praeger, Inc. https://ehrafworldcultures.yale.edu/document?id=az02-011	39	At the opposite extreme from the underground harvest of roots, men and women alike use long thin hooked poles to hook down fruit from the trees, climbing up into the trees when necessary to strip the highest branches		Fruit	Fruit
173	Andamanese	Asia	South Asia	India	1966	1951-1955	eHRAF	Cipriani, L., & Cox, D. T. (1966). The Andaman islanders. Frederick A. Praeger, Inc. https://ehrafworldcultures.yale.edu/document?id=az02-011	102	Tying the combs to his back with the strips of bark he lowered himself down to the ground, swinging like an ape from liana to liana.		Honey	Honey
174	Andamanese	Asia	South Asia	India	1922	1906-1908	eHRAF	Radcliffe-Brown, A. R. (Alfred R.) (1922). The Andaman islanders: a study in social anthropology. Cambridge University Press. https://ehrafworldcultures.yale.edu/document?id=az02-001	453	The most valuable fibre of the Great Andaman tribes is that of the Anadendron paniculatum , which is used for string and thread and for bow-strings. ... The fibre is not easy to prepare. Long thin branches of the creeper are cut, which must be neither too young nor too old. To obtain these it is often necessary to climb up into high trees, for the Anadendron is a climbing plant.		Anadendron	Fibres/Vines
175	Andamanese	Asia	South Asia	India	1961	1951-1953	eHRAF	Cipriani, L. (1961). Hygiene and medical practices among the Onge (Little Andaman). Anthropos, Vol. 56, 481-500 , 8 plates. https://ehrafworldcultures.yale.edu/document?id=az02-006	496	an Onge friend of about 25 who had climbed a tall tree to collect honey, inadvertently seized with his left hand a snake concealed in a tuft of creepers, and was bitten above the elbow. Frightful swelling ensued, together with shooting pains and a raging fever. The man was brought to me unconscious, his left arm had already assumed the appearance of a huge, rigid, elongated sausage.		Honey	Honey
176	Andamanese	Asia	South Asia	India	1962	ca. 1955	eHRAF	Sen, P. K. (1962). Land & peoples of the Andamans: a geographical & socio-economical study with a short account of the Nicobar Islands. The Post-Graduate Book Mart. https://ehrafworldcultures.yale.edu/document?id=az02-010	62	Still now the headmen of the Andamanese in the Middle Andaman. Loka is found doing turtle hunting in their canoes and climbing up the coconut trees without the help of any rope.		Coconut	Coconut
177	Vedda	Asia	South Asia	Sri Lanka	1863	ca. 1854	eHRAF	Bailey, J. (1863). An account of the wild tribes of the Veddahs of Ceylon: their habits, customs, and superstitions. Transactions, n.s, Vol. 2, 278–320. https://ehrafworldcultures.yale.edu/document?id=ax05-002	290	Taking the honey of the bambera (apis Indica), a large and very venomous bee, is a much more serious affair. This bee hives on very lofty trees, or in clefts of precipitous rocks. If on a tree, the hunter ties tendrils to it, and armed with a bundle of blazing faggots, climbs to the vicinity of the comb and smokes the bees out, being often severely stung during the operation. If in a cleft of roc…		Honey	Honey
178	Vedda	Asia	South Asia	Sri Lanka	1911	1907-1908	eHRAF	Seligman, C. G. (Charles G.), Seligman, B. Z., Myers, C. S., & Gunasekara, Abraham Mendis, d. 1931. (1911). The Veddas. In Cambridge archaeological and ethnological series (pp. 19, 463). University Press. https://ehrafworldcultures.yale.edu/document?id=ax05-001	327	To procure honey they rapidly cut open hollow trees, even of the hardest wood; and to take the hives of the large black bambara bee, they make long ladders of cane, called ‘rang kendiya,’ by which they descend precipices, and cut off the combs adhering to their sides.		Honey	Honey
179	Vedda	Asia	South Asia	Sri Lanka	1911	1907-1908	eHRAF	Seligman, C. G. (Charles G.), Seligman, B. Z., Myers, C. S., & Gunasekara, Abraham Mendis, d. 1931. (1911). The Veddas. In Cambridge archaeological and ethnological series (pp. 19, 463). University Press. https://ehrafworldcultures.yale.edu/document?id=ax05-001	326	at other times of the year small combs are taken from trees	Passage given in the context of collecting honey from height on cliff faces, thus assume this is also refering to hives at height in trees	Honey	Honey
180	Vedda	Asia	South Asia	Sri Lanka	1945	Between 1910 and 1945	External	Spittel, R. L. (1945). Wild Ceylon: Describing in particular the lives of the present day Veddas. General Publishers Ltd.	47	A hornbill flying repeatedly to a large tree attracted our attention. Perching itself wood-pecker-wise on the trunk, it fed the occupant of a hole tyhere with berries which it brought out of its crop one by one. We were told this was the male feeding the female he had deprived of feathers and shut up in the hole. ... A man was sent up to the nest. Squeezing his hand through the narrow opening he …	Passage goes on to add that the hornbill was returned while the egg seemingly was taken.	Eggs	Eggs
181	Vedda	Asia	South Asia	Sri Lanka	1945	Between 1910 and 1945	External	Spittel, R. L. (1945). Wild Ceylon: Describing in particular the lives of the present day Veddas. General Publishers Ltd.	86	Sometimes the nests stud the steep sides of narrow gorges, and are then taken by the aid of cane ladders let down from above.		Honey	Honey
182	Vedda	Asia	South Asia	Sri Lanka	1945	Between 1910 and 1945	External	Spittel, R. L. (1945). Wild Ceylon: Describing in particular the lives of the present day Veddas. General Publishers Ltd.	88-90	These great bees build high on the precipitous sides of rocks; their security lying not in their seclusion but in their inaccessibility. These hives are the prize of the bold and skilful only. … To reach the combs ladders of vines are lowered from the summit of the rock; and down these the collector descends; as this does not bring him within arm’s length of the hives, he has usually to rely on t…		Honey	Honey
183	Tiwi	Oceania	Australia	Australia	1957	1957	eHRAF	Goodale, J. C. (Jane C. (1957). “Alonga Bush”: a Tiwi hunt. University Museum Bulletin, Volume 21(No. 3), 2–35. https://ehrafworldcultures.yale.edu/document?id=oi20-012	31	Then our luck turned. This time, when Albert gave the “come here” call, it was because he had located a wild honey nest, or “sugar-bag,” high in a large stringy-bark eucalyptus. First he cut a small sapling and laid it at a 45-degree angle against a crotch where the massive trunk split in two. Then, gripping the axe with his teeth, he ran up the sapling on all fours with as much agility as a monk…		Honey	Honey
184	Tiwi	Oceania	Australia	Australia	1971	1953-1954, 1962	eHRAF	Goodale, J. C. (Jane C. (1971). Tiwi wives: a study of the women of Melville Island, North Australia. In Monographs of the American Ethnological Society (pp. xxiv, 368). University of Washington Press. https://ehrafworldcultures.yale.edu/document?id=oi20-014	39	“Koraka! Koraka!” (eggs, eggs) one would shout, and off both would go splashing through the water. Reaching the tree, they would hug it with their arms and knees, and shinny up to the nest. [Footnote:] While girls and women use their knees against the tree, boys and men place the soles of their feet against the bark, to climb trees of small diameter. Other methods are used by both sexes to climb …		Eggs	Eggs
185	Tiwi	Oceania	Australia	Australia	1971	1953-1954, 1962	eHRAF	Goodale, J. C. (Jane C. (1971). Tiwi wives: a study of the women of Melville Island, North Australia. In Monographs of the American Ethnological Society (pp. xxiv, 368). University of Washington Press. https://ehrafworldcultures.yale.edu/document?id=oi20-014	162	If the tree is not hollow to the base and the animal is suspected to be sleeping in a hollow limb, the hunter must climb the tree. Holding his ax clenched between his teeth, the male hunter circles the tree trunk with his hands and places the soles of his feet against the trunk. Leaning outward, thus increasing the pressure of his hands and feet against the tree, the climber alternates advancing …		Opossum	Small game
186	Tiwi	Oceania	Australia	Australia	1913	1911	eHRAF	Basedow, H. (1913). Notes on the natives of Bathurst Island, North Australia. The Journal of the Royal Anthropological Institute of Great Britain and Ireland, Vol. 43, 291-321 , plates. https://ehrafworldcultures.yale.edu/document?id=oi20-005	300	Both male and female, young and old, are expert tree-climbers when in pursuit of game, honey of the wild bee, fruits, and seeds. As none of the trees on the islands grow to an abnormally large size, the butt is usually not too great in circumference to allow of the arms being thrown around it, so that the hands may obtain a firm hold on the side distant from the climber. Having obtained this hold…		Honey, Fruit, Seeds	Honey, Fruit, Seeds/Nuts
187	Aranda	Oceania	Australia	Australia	1925	Not specified	eHRAF	Basedow, H. (1925). The Australian aboriginal. F. W. Preece and sons. https://ehrafworldcultures.yale.edu/document?id=oi08-007	12	There is no doubt the outer surface and the ball of the foot play an important role in' the art of tree-climbing, as it is practised by the Australians and other primitive peoples. Several methods are in vogue; they will be described later. Suffice it, for the time being, to refer to one: In pursuit of small marsupials, young birds, honey, nuts, fruits, or any other things good to eat, the aborig…		Small marsupials, Young birds, Honey, Nuts, Fruit	Small game, Birds, Honey, Seeds/Nuts, Fruit
188	Aranda	Oceania	Australia	Australia	1925	Not specified	eHRAF	Basedow, H. (1925). The Australian aboriginal. F. W. Preece and sons. https://ehrafworldcultures.yale.edu/document?id=oi08-007	124	Although we have considered the methods of tree-climbing in connection with the witchedy grub, it must be understood that the same methods are employed in hunting small animals, in bird-nesting, in honey-collecting, and so forth.		Witchedy grub, Small animals, Eggs, Honey	Insects, Small game, Eggs, Honey
189	Aranda	Oceania	Australia	Australia	1925	Not specified	eHRAF	Basedow, H. (1925). The Australian aboriginal. F. W. Preece and sons. https://ehrafworldcultures.yale.edu/document?id=oi08-007	122-123	One of the commonest methods is to cut shallow notches in the bark of the butt, one above the other, and so placed that the toes of either foot of the climber can be placed into them, alternately right and left. The climber, as he ascends, cuts fresh notches into the bark with his tomahawk; and if the butt is so big that he cannot hold on to it, he is obliged to cling to a notch with the fingers …		Witchedy grub	Insects
190	Manus	Oceania	Melanesia	Papua New Guinea	1935	1928-1929	eHRAF	Fortune, R., & Council, A. N. R. (1935). Manus religion: an ethnological study of the Manus natives of the Admiralty Islands. In Memoirs of the American Philosophical Society …: Vol. vol III (pp. x, 391 , plates). The American Philosophical Society. https://ehrafworldcultures.yale.edu/document?id=om06-003	312	The herbs are generally the same, betel nut, ginger, and a green coconut or ti leaves, but other herbs, ku, kawe, moso (all aromatic) may or may not be added.	Green coconuts do not typically fall, and thus must be climbed for. There are also many discussions of coconut tree climbing in mythology and story, implying that this is the major form of climbing.	Coconut	Coconut
191	Mbau Fijians	Oceania	Polynesia	Fiji	1866	1849-1864	eHRAF	Waterhouse, J. (1866). The king and people of Fiji: containing a life of Thakombau; with notices of the Fijians, their manners, customs, and superstitions, previous to the great religious reformation in 1854. Wesleyan conference office. https://ehrafworldcultures.yale.edu/cultures/oq12/documents/003	119	Some of the Bau party were wounded, and one or two killed. Two or three escaped by swimming. One man got free in rather a curious way. When the two canoes struck, the mast of that from Kandavu fell, and the poor fellows were entangled in the sail, and thus clubbed. When they were all dead, as was supposed, the party who had conquered threw the sail into the water, and having taken what things the…		Coconut	Fibres/Vines
192	Mbau Fijians	Oceania	Polynesia	Fiji	1968	1941-1961	eHRAF	Tippett, A. R. (Alan R. (1968). Fijian material culture: a study of cultural context, function, and change. In Bernice P. Bishop Museum bulletin (Issue 232, pp. vi, 193). Bishop Museum Press. https://ehrafworldcultures.yale.edu/cultures/oq12/documents/004	128	If a community of fishermen needed a new turtle net, the matter was discussed in the family council, a work project was organized, and the day for commencement determined. The first assignment was the climbing of the coconut trees and the collection of green nuts, from which the fiber was stripped and roasted in a pit for several days before being unearthed and beaten out.		Coconut	Fibres/Vines
193	Mbau Fijians	Oceania	Polynesia	Fiji	1921	ca. 1908-1917	eHRAF	Deane, R., W. (Wallace). (1921). Fijian society: or the sociology and psychology of the Fijians. Macmillan and Co. https://ehrafworldcultures.yale.edu/cultures/oq12/documents/002	194	Sometimes Fijians, when travelling, become thirsty. Should they be near a plantation of cocoa-nuts, the owner of which is their friend, they will climb a tree for the young fruit, and drink without a qualm of conscience the luscious liquid; but the husks they will gather together and cover with cocoa-nut fronds. The owner will thereby understand that friends in need of a drink have taken his frui…		Coconut	Coconut
194	Mbau Fijians	Oceania	Polynesia	Fiji	1921	ca. 1908-1917	eHRAF	Deane, R., W. (Wallace). (1921). Fijian society: or the sociology and psychology of the Fijians. Macmillan and Co. https://ehrafworldcultures.yale.edu/cultures/oq12/documents/002	187	The cocoa-nut trees are climbed and the green nuts collected.		Coconut	Coconut
195	Maori	Oceania	Polynesia	New Zealand	1924	ca. 1870-1920	eHRAF	Best, E. (1924). The Maori: volume 1. In Memoirs of the Polynesian Society: Vol. V (pp. xv, 530). Printed by H.H. Tombs, limited. https://ehrafworldcultures.yale.edu/document?id=oz04-001	400	The trapping, snaring and spearing of birds and rats was the task of men, though occasionally women took part in attending to bird snares. Some of the trees that were easiest to ascend would be assigned to them.		Birds	Birds
196	Maori	Oceania	Polynesia	New Zealand	1924	ca. 1870-1920	eHRAF	Best, E. (1924). The Maori: volume 2. In Memoirs of the Polynesian Society (Vol. 5, pp. x, 638). Printed by H.H. Tombs, limited. https://ehrafworldcultures.yale.edu/document?id=oz04-002	488	The Maori was an expert tree climber, but appears to have never employed portable ladders in tree climbing. Fowlers often ascended lofty trees by means of a single pole lashed to the trunk in a vertical position. These poles were secured by means of passing ties of supplejack or other vines round the trunk of the tree. A series of poles was so secured until the branches of the tree were reached. …		Birds	Birds
197	Maori	Oceania	Polynesia	New Zealand	1924	ca. 1870-1920	eHRAF	Best, E. (1924). The Maori: volume 2. In Memoirs of the Polynesian Society (Vol. 5, pp. x, 638). Printed by H.H. Tombs, limited. https://ehrafworldcultures.yale.edu/document?id=oz04-002	488	The tapeke mode of tree climbing was by means of a foot loop (toeke, tāmāeke, and tāpārenga), and also a cord passing round the trunk, the climber holding an end thereof in either hand. As he ascended, he kept jerking this hand cord up the trunk. A short form of rou, or hooked pole, was sometimes used by a fowler when engaged in setting snares on the outer ends of branches. He would hook it on to…		Birds	Birds
198	Maori	Oceania	Polynesia	New Zealand	1924	ca. 1870-1920	eHRAF	Best, E. (1924). The Maori: volume 2. In Memoirs of the Polynesian Society (Vol. 5, pp. x, 638). Printed by H.H. Tombs, limited. https://ehrafworldcultures.yale.edu/document?id=oz04-002	460	This clambering out on the branches of a tree, maybe eighty feet from the ground in the case of white pine trees, was passing dangerous, hence the old fowler's aphorism: “ He toa piki rakau he kai na te pakiaka ” (A tree-climbing expert is food for roots). In some cases a man would take up a rope or hooked pole and use it to render safe a dubious branch by connecting it with a stronger one above …	Passage given in the context of catching birds	Birds	Birds
199	Maori	Oceania	Polynesia	New Zealand	1959	ca. 1920	eHRAF	Firth, R. (1959). Economics of the New Zealand Maori. R. E. Owen, Govt.Printer. https://ehrafworldcultures.yale.edu/document?id=oz04-004	211	Combined with these considerations of physique are the factors of initiative, daring, and love for excitement. Women did the routine work, the less dangerous things, those which required little initiative. The contrast of deep-sea fishing with the collecting of shellfish, of climbing forest trees to the outermost slender branches to set snares and collect berries with the gathering of fruits from…		Birds, Berries	Birds, Fruit
200	Maori	Oceania	Polynesia	New Zealand	1959	ca. 1920	eHRAF	Firth, R. (1959). Economics of the New Zealand Maori. R. E. Owen, Govt.Printer. https://ehrafworldcultures.yale.edu/document?id=oz04-004	206	See table	Table details the activities of 'Climbing forest trees for fruits' and 'Diving for paua' under 'Men's Work'	Fruit	Fruit
201	Maori	Oceania	Polynesia	New Zealand	1959	ca. 1920	eHRAF	Firth, R. (1959). Economics of the New Zealand Maori. R. E. Owen, Govt.Printer. https://ehrafworldcultures.yale.edu/document?id=oz04-004	157	Our fowler then goes to one of his tutu — trees on which birds are caught by snaring on perches — and climbing up by means of a rough and very unsafe-looking vine ladder, reaches his stage among the branches, 40, 50 or more feet above the ground. Here he proceeds with the setting up of his mutu.		Birds	Birds
202	Marshallese	Oceania	Micronesia	Marshall Islands	1949	1947	eHRAF	Spoehr, A. (1949). Majuro: a village in the Marshall Islands. In Fieldiana: anthropology(Vol. 39, p. 266). Chicago Natural History Museum. https://ehrafworldcultures.yale.edu/document?id=or11-001	142	The men are expected to obtain the food, although they do not cook it. They collect coconuts and breadfruit, cultivate the taro patches, plant bananas, papayas, and one species of breadfruit, and care for small gardens of sweet potatoes. However, if the men of the household happen to be absent, the women do not hesitate to collect coconuts and breadfruit. I have seen young women climb a coconut t…		Coconut, Breadfruit	Coconut, Fruit
203	Marshallese	Oceania	Micronesia	Marshall Islands	1949	1947	eHRAF	Spoehr, A. (1949). Majuro: a village in the Marshall Islands. In Fieldiana: anthropology(Vol. 39, p. 266). Chicago Natural History Museum. https://ehrafworldcultures.yale.edu/document?id=or11-001	149	Of all the vegetable foods, breadfruit is the most liked by the villagers. Coconuts are a staple food throughout the year, so the villagers' liking for coconuts relative to other foods is difficult to determine. Coconuts are largely taken for granted. The male members of the household, particularly the younger men and older boys, who can more easily climb trees, collect this vegetable food from t…		Coconut, Breadfruit	Coconut, Fruit
204	Marshallese	Oceania	Micronesia	Marshall Islands	1947	1946	eHRAF	Mason, L. (1947). The economic organization of the Marshall Islanders. U.S. Commercial Company, Economic Survey. https://ehrafworldcultures.yale.edu/document?id=or11-020	204	The ripe nuts ( waini ) required for copra, are easily detected by the brown color of the outer husk and by the presence of liquid within (if the swish of water cannot be heard when the nut is shaken, the inside has probably begun to fill with a spongy mass, the sprout, and is not suitable for copra). The nuts may be lying on the ground where they have fallen, or still be attached in clusters at …		Coconut	Coconut
205	Marshallese	Oceania	Micronesia	Marshall Islands	1987	1976-1983	eHRAF	Carucci, L. M. (1987). JEKERO: symbolizing the transition to manhood in the Marshall Islands. Micronesica, Vol. 20(nos. 1-2), 1–17. https://ehrafworldcultures.yale.edu/document?id=or11-026	3	While women should remain earth-bound, Enewetak men are thought to be particularly well suited to the activity of climbing (tallū¯n). Occasionally young girls shinny up trees, but mature women should never do so. As an exclusively male act, climbing expresses the general opposition between male activity and female passivity. … Differences among types of trees are also used to express distinctions…		Coconut	Coconut
206	Gilyak	Asia	North Asia	Russia	1895	1854-1856	eHRAF	Shrenk, L., & Nagler, A. (1895). The peoples of the Amur region. In Reisen und Forschungen im Amur-Lande in den Jahren 1854-1856: Vol. Vol. 3 (pp. iv, x, 1-310 , plates I-IX incl. maps, iv, xx, 311-630 , plates X-XLVI, iv, xvi, 631-776 , i, plates XLVII-LXX). Kaiserliche Akademie der Wissenschaften. https://ehrafworldcultures.yale.edu/document?id=rx02-002	883	In order to obtain the rectrices of the eagle as undamaged as possible, the Gilyak take the young birds out of the nest, in connection with which they fell tall trees that are hard to climb and have nests in their tops before the young can fly.	Implies that tree which are easier to climb are climbed. Passage given in the context of feather collection.	Eagle	Feathers
207	Ingalik	North America	Arctic and Subarctic	United States	1970	1934, 1937	eHRAF	Osgood, C. (1970). Ingalik material culture. In Yale University publications in anthropology(Issue 22, p. 500). Human Relations Area Files Press. https://ehrafworldcultures.yale.edu/document?id=na08-001	360	Unfortunately only three or four out of ten trees marked for their bark will survive the test, but when he is successful, the canoe builder proceeds to remove the bark. He climbs the tree with arms and legs around it and fastens the end of a heavy babiche line to the trunk just above the lowest limbs, using about three square (or granny) knots to be sure the line will not come loose. He then lowe…		Bark	Bark
208	Aleut	North America	Arctic and Subarctic	United States	1840	1823-1834	eHRAF	Innokentii, M. of M., Saint, Kolomna, kompaniia, R., Keen, B., & Kardinelowska, A. (1840). Notes on the Islands of the Unalaska District. Russian-American Company. https://ehrafworldcultures.yale.edu/cultures/na06/documents/001	400-401	This type of hunting is one of the most dangerous, since it necessitates climbing high cliffs which are inaccessible not only to people, but to wild animals as well.Hunting birds with snares begins in the middle of July, that is, when the birds are born and begin to feather, and it continues almost to the very departure of the birds, i.e., up until September. For this purpose they go where the mo…		Birds	Birds
209	Aleut	North America	Arctic and Subarctic	United States	1980	1938-1975	eHRAF	Laughlin, W. S. (1980). Aleuts, survivors of the Bering Land Bridge. In Case studies in cultural anthropology (pp. vii, 151). Holt, Rinehart, and Winston. https://ehrafworldcultures.yale.edu/document?id=na06-071	44	Collecting eggs required agility for climbing on cliffs, and catching ducks with a bolas required a good sense of timing. These skills were less demanding, however, and were within the capabilities of women.		Eggs	Eggs
210	Aleut	North America	Arctic and Subarctic	United States	1984	1750-1975	eHRAF	Lantis, M. (1984). Aleut. In handbook of north american indians. arctic: Vol. v. 5 (pp. 161–184). Smithsonian Institution: For sale by the Supt. of Docs., U.S. G.P.O. https://ehrafworldcultures.yale.edu/document?id=na06-075	175	Sea birds and their eggs were taken from their rookeries by the lowering of a man down a cliff by several others or by men climbing up a cliff, both methods dangerous.		Birds, Eggs	Birds, Eggs
211	Saulteaux	North America	Arctic and Subarctic	Canada, United States	1911	1909	eHRAF	Skinner, Alanson Buck. 1911. “Notes on the Eastern Cree and Northern Saulteaux.” In Anthropological Papers of the American Museum of Natural History, 9:1-177 [incomplete]. New York: The Trustees. https://ehrafworldcultures.yale.edu/document?id=ng06-003.	130	When the first week of July arrives, birchbark begins to peel properly and is then gathered by the natives. A tree with as great a girth as possible is selected and care is taken to see that there are no branches near the ground. As birchbark peels horizontally, the tree is girdled near the base by cutting a short longitudinal gash, and peeling off a narrow strip of bark. The Indian then reaches …		Bark	Bark
212	Kaska	North America	Arctic and Subarctic	Canada	1949	1943-1945	eHRAF	Honigmann, J. J., & Bennett, W. C. (1949). Culture and ethos of Kaska society. In Yale University publications in anthropology (Issue 40, pp. 366, 12 plates). Yale University Press. https://ehrafworldcultures.yale.edu/document?id=nd12-001	343	Another time Uncle Peter, my brother, Dell, and I went to a mountain and saw a moose through a glass. Dell shot and wounded him. Then Uncle Peter and Dell climbed up a fallen tree and sent me to the moose. I asked them to give me a gun, but they wouldn't. When I got to the moose, it jumped up. My brother hollered and I ran back quickly. After climbing into the tree with them, they shot again. Tha…		Moose	Large game
213	Kaska	North America	Arctic and Subarctic	Canada	1954	1943-1945	eHRAF	Honigmann, J. J. (1954). The Kaska Indians: an ethnographic reconstruction. In Yale University publications in anthropology (Issue 51, p. 162). Yale University Press. https://ehrafworldcultures.yale.edu/document?id=nd12-006	28	Spruce bark provided a variety of objects ranging from canoes to drinking and storage vessels. Large pieces of bark were often peeled by a skilled man who, after selecting a suitable tree, climbed into it on a ladder consisting of a spruce sapling leaned into the branches.		Bark	Bark
214	Haida	North America	Northwest Coast and California	Canada, United States	1974	1964-1965	eHRAF	Brink, J. H. van den. (1974). The Haida Indians: cultural change mainly between 1876-1970. In Monographs and theoretical studies in sociology and anthropology in honor of Nels Anderson (pp. x, 275). E. J. Brill. https://ehrafworldcultures.yale.edu/document?id=ne09-007	164	In this period the northern Haida spent more time on the collection of pine cones, which they did by climbing the trees and cutting off branches bearing many cones.		Pine Nuts	Pine nuts/Acorns
215	Bellacoola	North America	Northwest Coast and California	Canada	1984	1980-1984	External	Nuxalk Food and Nutrition Program. (1984). Nuxalk Food and Nutrition Handbook. Malibu Offset Printing Inc.	45	In the old days crabapples were picked by women who went out from the village together. They wore blankets tied at their waists with belts. The women sat in the trees, picking crabapples and dropping them into their blankets.		Crabapples	Fruit
216	Twana	North America	Northwest Coast and California	United States	1960	1939-1956	eHRAF	Elmendorf, W. W. (William W. (1960). The structure of Twana culture. In Research studies : a quarterly publication of Washington State University: Vol. Vol. 38 (Issue 2, pp. xvi, 576). Washington State University. https://ehrafworldcultures.yale.edu/document?id=nr26-012	125	Men knocked acorns off oaks with poles, or climbed up and shook the limbs. They made hooked poles of Douglas fir to help them climb sugar pines (P. lambertiana) and reach out to shake cones off limbs		Acorns	Pine nuts/Acorns
217	Yurok	North America	Northwest Coast and California	United States	1992	1978-1980	eHRAF	Keeling, R. (1992). Cry for luck: sacred song and speech among the Yurok, Hupa, and Karok Indians of northwestern California. Unversity of California Press. https://ehrafworldcultures.yale.edu/document?id=ns31-018	65	Fuel for the assembly chamber is sacred, and no squaw may touch it. It must be cut from a standing tree, and that tree must be on top of the highest hill overlooking the Klamath, and the branches must be trimmed in a certain particular manner. The Karok selects a tall and sightly fir or pine, climbs up within about twenty feet of the top, then commences and trims off all the limbs until he reache…		Firewood	Wood
218	Yurok	North America	Northwest Coast and California	United States	1916	1860-1916	eHRAF	Thompson, L. (1916). To the American Indian. Cummins Print Shop. https://ehrafworldcultures.yale.edu/document?id=ns31-012	29	In the early days when a white man arrived among the Indians, he took an Indian woman, and in the fall of the year she would want to gather some pine nuts, the white man would go with her, taking his axe, and cut down the tree, as he could not climb it, and told the woman there they are, what are you going to do about it? At first the woman complained and finally said that the white man would spo…		Pine Nuts	Pine nuts/Acorns
219	Pomo	North America	Northwest Coast and California	United States	1926	1924-1925	eHRAF	Loeb, E. M. (1926). Pomo folkways. In Publications in American archaeology and ethnology (Vol. 19, Issue 2, pp. 149-404 , plates). University of California Press. https://ehrafworldcultures.yale.edu/document?id=ns18-003	176	Rabbits, squirrels, and raccoons are also mentioned as having been kept as pets. Even birds were sometimes kept in captivity, most commonly the quail, woodpecker, or shrike. One method of capturing eagles was to climb up the dead tree in which the eagles had their nest, and carry home the nest and young. The parent eagles were shot if they interfered with this procedure, while the young were triu…		Eagle	Pets
220	Pomo	North America	Northwest Coast and California	United States	1877	1871-1876	eHRAF	Powers, S. (1877). The Pomo. In Tribes of California (Vol. 3, pp. 146–195, 204–217, 491–517). Govt. print. off. https://ehrafworldcultures.yale.edu/document?id=ns18-014	188	In a time of scarcity they cut down the smaller trees in which the woodpeckers have stored away acorns, or climb up and pluck them out of the holes.		Acorns	Pine nuts/Acorns
221	Pomo	North America	Northwest Coast and California	United States	1952	1894-1915	eHRAF	Barrett, S. A. (Samuel A. (1952). Material aspects of Pomo culture. In Bulletin of the Public Museum of the city of Milwa (Issue nos. 1/2, p. 2 v., 507). Published by order of the Board of Trustees. https://ehrafworldcultures.yale.edu/document?id=ns18-023	272	Climbing was very rarely resorted to in wood gathering, though it was upon occasion, for securing more rare commodities. A sapling was leaned against a tree and used as a sort of “ladder.”		Wood	Wood
222	Pomo	North America	Northwest Coast and California	United States	1952	1894-1915	eHRAF	Barrett, S. A. (Samuel A. (1952). Material aspects of Pomo culture. In Bulletin of the Public Museum of the city of Milwa (Issue nos. 1/2, p. 2 v., 507). Published by order of the Board of Trustees. https://ehrafworldcultures.yale.edu/document?id=ns18-023	139	The hunter watched these birds when they went into their holes in the trees at night. After dark he climbed up and bound this basketry trap over the opening.		Birds	Birds
223	Yokuts	North America	Northwest Coast and California	United States	1948	1925-1930	eHRAF	Gayton, A. H. (Anna H. (1948). Yokuts and western Mono ethnography: vol. 1, Tulare Lake, Southern Valley, and Central Foothill Yokuts. In Anthropological records (pp. viii, 1–253, 291–301). Univ. of California Press. https://ehrafworldcultures.yale.edu/document?id=ns29-001	147	Black oak acorns were picked from the trees while green. Green acorns can be peeled, whereas ripe ones must be cracked. At the proper time about September, men climbed the trees and cut off the limbs. [Footnote] Undoubtedly a misunderstanding: they had no wood-cutting tools. — A.H.G. [Footnote end] Acorns fell off easily, were picked from the ground and put in commercial sacks. A barley sack hold…		Acorns	Pine nuts/Acorns
224	Yokuts	North America	Northwest Coast and California	United States	1948	1925-1930	eHRAF	Gayton, A. H. (Anna H. (1948). Yokuts and western Mono ethnography: vol. 1, Tulare Lake, Southern Valley, and Central Foothill Yokuts. In Anthropological records (pp. viii, 1–253, 291–301). Univ. of California Press. https://ehrafworldcultures.yale.edu/document?id=ns29-001	15	Acorns in the neighborhood of Kingston were available to the Tachi. They went up there after them; men climbed the trees and shook down the acorns with hooked sticks while women collected them in burden baskets.		Acorns	Pine nuts/Acorns
225	Yokuts	North America	Northwest Coast and California	United States	1948	1925-1930	eHRAF	Gayton, A. H. (Anna H. (1948). Yokuts and western Mono ethnography: vol. 1, Tulare Lake, Southern Valley, and Central Foothill Yokuts. In Anthropological records (pp. viii, 1–253, 291–301). Univ. of California Press. https://ehrafworldcultures.yale.edu/document?id=ns29-001	180	According to N.W., when pine nuts were wanted men climbed the trees and twisted them off; today they cut them off with a rock		Pine Nuts	Pine nuts/Acorns
226	Yokuts	North America	Northwest Coast and California	United States	1948	1925-1930	eHRAF	Gayton, A. H. (Anna H. (1948). Yokuts and western Mono ethnography: vol. 1, Tulare Lake, Southern Valley, and Central Foothill Yokuts. In Anthropological records (pp. viii, 1–253, 291–301). Univ. of California Press. https://ehrafworldcultures.yale.edu/document?id=ns29-001	180	When the pine nuts were ripe, men climbed the trees, knocked down the cones, while the women below collected them in piles.		Pine Nuts	Pine nuts/Acorns
227	Yokuts	North America	Northwest Coast and California	United States	1948	1925-1930	eHRAF	Gayton, A. H. (Anna H. (1948). Yokuts and western Mono ethnography: vol. 1, Tulare Lake, Southern Valley, and Central Foothill Yokuts. In Anthropological records (pp. viii, 1–253, 291–301). Univ. of California Press. https://ehrafworldcultures.yale.edu/document?id=ns29-001	220	A feeding ground of a bear was selected, and during the animal's absence the hunter arranged a crude scaffold of logs in an oak tree above the feeding place. 159 159 Mentioned by Kroeber as a Yokuts method (ibid., 529). Before sundown the man took up his position on the scaffold where he must remain all night. During the night, usually just before dawn, the bear came, and the hunter, to encourage…		Bear	Large carnivores
228	Yokuts	North America	Northwest Coast and California	United States	1948	1925-1930	eHRAF	Gayton, A. H. (Anna H. (1948). Yokuts and western Mono ethnography: vol. 1, Tulare Lake, Southern Valley, and Central Foothill Yokuts. In Anthropological records (pp. viii, 1–253, 291–301). Univ. of California Press. https://ehrafworldcultures.yale.edu/document?id=ns29-001	221	The pigeon blind in the tree functioned in the same manner as that on the ground. It was a more crude affair, made of any leafy branches tied up in the tree in whatever way best suited conditions. A beam to sit on was the main consideration. The tree chosen was one in which pigeons were known to roost. The hunter took several of the noose-poles with him and laid them out in various directions in …		Pigeon	Birds
229	Paiute	North America	Southwest and Basin	United States	1924	Not specified	eHRAF	Lowie, R. H. (1924). Notes on Shoshonean ethnography. In Anthropological Papers of the American Museum of Natural History: Vol. XX(pp. 1, 185–314). American Museum Press. https://ehrafworldcultures.yale.edu/document?id=nr13-002	202	Like the other Shoehoneans, the Paviotso gathered pine-nuts in the summer, laying up supplies for the winter. Indeed, they are sometimes called Pine-nut eaters. ... Sam Dick said that both sexes participate in these expeditions: the men climbing the trees with the smaller type of conical twined openwork baskets, while the women wait below with the larger type, into which the men throw the nuts. A…		Pine nuts	Pine nuts/Acorns
230	Kutenai	North America	Plains and Plateau	Canada, United States	1941	1939-1940	eHRAF	Turney-High, H. H. (1941). Ethnography of the Kutenai. In Memoirs of the American Anthropological Association (Issue 56, p. 202). American Anthropological Association. https://ehrafworldcultures.yale.edu/document?id=nf08-003	67	A tree (á a 'kam) growing rather high in the mountains is sought. Finding one of the desired size and quality, a man climbed it to the proper height and cut a ring around the bark with his elk horn chisel or flint knife. In the meantime a helper cut out another ring at the base of the tree.		Bark	Bark
231	Chiricahua	North America	Southwest and Basin	United States, Mexico	1941	1931-1937	eHRAF	Opler, M. E. (1941). An Apache life-way: the economic, social, and religious institutions of the Chiricahua Indians. University of Chicago Press. https://ehrafworldcultures.yale.edu/document?id=nt08-001	329	Eagle feathers are in great demand ... One informant, a member of the Southern Chiricahua band, claims that eaglets are sometimes taken from a nest in the absence of the parent-birds, and he describes a cage in which they are reared until the feathers are ready for plucking: “They were caught on a mountain slope close to the present Arizona line. They were caught when they were small and were rai…		Eagle	Feathers
232	Miskito	Middle America and the Caribbean	Central America	Honduras, Nicaragua	1932	1921	eHRAF	Conzemius, E. (1932). Ethnographical survey of the Miskito and Sumu Indians of Honduras and Nicaragua. In Bureau of American Ethnology (pp. vii, 191). U.S. Govt. print. off. https://ehrafworldcultures.yale.edu/document?id=sa15-001	46	The rubber collectors or “huleros” first made a rude ladder out of the lianas that hang from the trees; this was done by tying short pieces of wood across them with the aid of smaller lianas. Later iron spurs were introduced and attached to the feet to climb the trees.		Rubber sap	Sap
233	Miskito	Middle America and the Caribbean	Central America	Honduras, Nicaragua	1932	1921	eHRAF	Conzemius, E. (1932). Ethnographical survey of the Miskito and Sumu Indians of Honduras and Nicaragua. In Bureau of American Ethnology (pp. vii, 191). U.S. Govt. print. off. https://ehrafworldcultures.yale.edu/document?id=sa15-001	95	The Indians are very fond of the honey (M.: nasma; S.: amak ) from the various species of wild, stingless bees which make their nests in hollow trees. The entrance to the nest is easily ascertained by watching the little bees flying about. The Indians either climb or fell the tree in order to get possession of the honey.		Honey	Honey
234	Callinago	Middle America and the Caribbean	Carribean	Dominica	1938	1930-1937	eHRAF	Taylor, D. M. (1938). The Caribs of Dominica. Bulletin ; Anthropological Papers, 103–159. https://ehrafworldcultures.yale.edu/document?id=st13-006	151	On the extremity of a narrow ridge opposite and beyond Bataka is perched a huge rock, itself some 60 feet in height, that overlooks the valley of the Pegoua, the ocean, and the Reserve. It is composed of a blackish, crumbling rock, and on its summit and from its precipitous sides grow vines and plants, a stunted scrub, and a kind of wild orchid. It is known as La Roche Pegoua, and is the home of …		Charms (e.g. white orchid)	Flower
235	Callinago	Middle America and the Caribbean	Carribean	Dominica	1665	ca. 1650	eHRAF	Breton, R., McKusick, M. B., & Verin, P. (1665). Carib-French dictionary. Par Gilles Bovqvet. https://ehrafworldcultures.yale.edu/document?id=st13-002	29	The Caribs know the trees where parrots have their nest. They go to catch them when they are downy. They cage them and then teach them how to speak and whistle. The Caribs do not yet use stairs, steps, or ladders. Yet they are able to climb everywhere. I have seen some grab hold on a tree with their two hands and put the soles of their feet against the tree. This requires great strength. Possibly…		Parrot	Pets
236	Warrau	South America	Amazon and Orinoco	Guyana, Venezuela	1945	1933-1944	eHRAF	Turrado Moreno, A., & Muirden, S. (1945). Ethnography of the Guarauno Indians. In Tercera Conferencia Interamericana de Agricultura, Cuadernos Verdes (Issue 15, p. HRAF MS: 328 [Original: 315, plates]). Lit. y Tip. Vargas. https://ehrafworldcultures.yale.edu/document?id=ss18-006	91	If they are not being pursued, the báquiros move along slowly, seeking out and eating fruits, roots, etc. Then the hunters climb a tree, where they await them and shoot at their pleasure; when the báquiros take flight, the hunters hurry to climb down the trees and chase them, shooting them and hitting them with machetes and cudgels, wounding and killing right and left, licking their lips with con…		Peccary	Medium game
237	Warrau	South America	Amazon and Orinoco	Guyana, Venezuela	1945	1933-1944	eHRAF	Turrado Moreno, A., & Muirden, S. (1945). Ethnography of the Guarauno Indians. In Tercera Conferencia Interamericana de Agricultura, Cuadernos Verdes (Issue 15, p. HRAF MS: 328 [Original: 315, plates]). Lit. y Tip. Vargas. https://ehrafworldcultures.yale.edu/document?id=ss18-006	103	I should note that the Guarao rarely go to hunt the jaguar, “ tobe,” and only when the jaguar comes after them when they encounter it when hunting, catching crabs, gathering yuruma, and cutting out honeycombs. The Guarao have a great fear of the jaguar, and should they see one or sense its presence, they take flight. But there are always brave ones who take pleasure in standing up to this wild be…	No reason not assume the flesh is eaten in cases where the jaguar is slain: see quote 119 concerning Tupinamba	Jaguar	Large carnivores
238	Warrau	South America	Amazon and Orinoco	Guyana, Venezuela	1945	1933-1944	eHRAF	Turrado Moreno, A., & Muirden, S. (1945). Ethnography of the Guarauno Indians. In Tercera Conferencia Interamericana de Agricultura, Cuadernos Verdes (Issue 15, p. HRAF MS: 328 [Original: 315, plates]). Lit. y Tip. Vargas. https://ehrafworldcultures.yale.edu/document?id=ss18-006	73	When the moriche palm is small, the Indian woman is charged with the cutting of its shoot, and, if the tree is large, the Indian man climbs up and cuts it off, but without felling the tree.		Palm	Other fauna
239	Warrau	South America	Amazon and Orinoco	Guyana, Venezuela	1945	1933-1944	eHRAF	Turrado Moreno, A., & Muirden, S. (1945). Ethnography of the Guarauno Indians. In Tercera Conferencia Interamericana de Agricultura, Cuadernos Verdes (Issue 15, p. HRAF MS: 328 [Original: 315, plates]). Lit. y Tip. Vargas. https://ehrafworldcultures.yale.edu/document?id=ss18-006	73	This then is when the Indians build, in the tops of the palms themselves, a little hut or chabola out of the leaves of the palm itself, weaving them together, but not cutting them off, and constructed in such a way that a man can fit comfortably inside, hidden in his den, “ namu, ” without being seen by the birds which he plans to have fall unheedingly into his trap. Once this has been prepared a…	Passage refers to the capture of live songbirds	Songbirds	Pets
240	Warrau	South America	Amazon and Orinoco	Guyana, Venezuela	1968	1962-1968	eHRAF	Suárez, M. M., & Muirden, S. (1968). The Warao: natives of the Orinoco Delta. Deparemento de Antropología, Instituto Venezolano de Investigaciones Científicas. https://ehrafworldcultures.yale.edu/document?id=ss18-031	70	These Indians climb up agilely into the tops of palm trees and hide among the fronds, while at the same time holding in one hand a live parrot tied to a string as a decoy, and a noose tied to a long wooden stick. The decoy's cries attract the other parrots who come in flocks and fly over the treetops. From his hiding place the hunter traps them with his noose and kills them by biting them in the …		Parrot	Birds
241	Mundurucu	South America	Amazon and Orinoco	Brazil	1954	1952-1953	eHRAF	Murphy, R. F. (1954). The rubber trade and the Mundurucu village: chapter 2: aboriginal culture. [s.n.]. https://ehrafworldcultures.yale.edu/document?id=sq13-005	24	Among the main articles gathered were several species of palm fruit, Brazil nut, the fruit of the cajú tree (Anacardium corymbosum), wild cocos, mangaba, and several varieties of berries. Those wild vegetable foods found only at long distances from the village were always gathered by the men on the way home from hunting, especially if they had been unsuccessful. When the fruit trees were near the…		Nuts, Fruit	Seeds/Nuts, Fruit
242	Siriono	South America	Amazon and Orinoco	Bolivia	1950	1940-1941	eHRAF	Holmberg, A. R. (1950). Nomads of the long bow: the Siriono of eastern Bolivia. In Smithsonian Institution. Institute of Social Anthropology(Issue 10, p. iv,104 plates). U.S. Govt. Print. Off. https://ehrafworldcultures.yale.edu/cultures/sf21/documents/001	93-94	Accompanying these frustrating conditions are others adverse to the satisfaction of the hunger drive, especially the fatiguing and painful aspects of the food quest. The hunter and gatherer must go in search of food at least every other day throughout the year. He must walk long distances, as many as 20 miles a day, in his quest for food. He may be forced to run at top speed through almost impene…		Monkey, Coati	Medium game
243	Siriono	South America	Amazon and Orinoco	Bolivia	1950	1940-1941	eHRAF	Holmberg, A. R. (1950). Nomads of the long bow: the Siriono of eastern Bolivia. In Smithsonian Institution. Institute of Social Anthropology(Issue 10, p. iv,104 plates). U.S. Govt. Print. Off. https://ehrafworldcultures.yale.edu/cultures/sf21/documents/001	27	Although women and children do considerable collecting while the men are off hunting in the forest, when it involves tree climbing they are always accompanied by the men.
244	Siriono	South America	Amazon and Orinoco	Bolivia	1950	1940-1941	eHRAF	Holmberg, A. R. (1950). Nomads of the long bow: the Siriono of eastern Bolivia. In Smithsonian Institution. Institute of Social Anthropology(Issue 10, p. iv,104 plates). U.S. Govt. Print. Off. https://ehrafworldcultures.yale.edu/cultures/sf21/documents/001	27-28	At this season of the year the Indians also devote themselves to gathering the fruit of a palm not unlike the motacú which they call hindoéra. In extracting these fruits, which grow in bunches, the tree is climbed and the cluster pulled down		Palm fruit	Fruit
245	Siriono	South America	Amazon and Orinoco	Bolivia	1950	1940-1941	eHRAF	Holmberg, A. R. (1950). Nomads of the long bow: the Siriono of eastern Bolivia. In Smithsonian Institution. Institute of Social Anthropology(Issue 10, p. iv,104 plates). U.S. Govt. Print. Off. https://ehrafworldcultures.yale.edu/cultures/sf21/documents/001	24	Spider monkeys are chased and bagged in the same manner as the above-mentioned but are less difficult to shoot because of their greater size and sluggishness. They often await their fate, shaking the branches of a tree at the hunter. Nevertheless, they may cause the hunter a considerable amount of trouble, since they generally break his arrow between their hands when dying and, once dead, they ar…		Monkey	Medium game
246	Siriono	South America	Amazon and Orinoco	Bolivia	1950	1940-1941	eHRAF	Holmberg, A. R. (1950). Nomads of the long bow: the Siriono of eastern Bolivia. In Smithsonian Institution. Institute of Social Anthropology(Issue 10, p. iv,104 plates). U.S. Govt. Print. Off. https://ehrafworldcultures.yale.edu/cultures/sf21/documents/001	23-24	Other types of cooperation between hunters have developed because of unusual circumstances encountered in the jungle. The area, for instance, contains many tall trees in which game is sometimes situated at such a height that it is out of range of the bow. If a hunter is alone he will usually be forced to pass up such game, but if a companion is with him they may cooperate in making an effort to s…		Monkey	Medium game
247	Siriono	South America	Amazon and Orinoco	Bolivia	1950	1940-1941	eHRAF	Holmberg, A. R. (1950). Nomads of the long bow: the Siriono of eastern Bolivia. In Smithsonian Institution. Institute of Social Anthropology(Issue 10, p. iv,104 plates). U.S. Govt. Print. Off. https://ehrafworldcultures.yale.edu/cultures/sf21/documents/001	28	In collecting wild fruits the men climb the trees and throw them down to the women waiting below. This often entails considerable work as the trees are sometimes of such size that it is necessary to lash saplings to them in order to climb them, and it is frequently hazardous since a man is liable to fall from a branch while picking the fruits. If the fruits are not located too high in a tree, how…		Fruit	Fruit
248	Siriono	South America	Amazon and Orinoco	Bolivia	1950	1940-1941	eHRAF	Holmberg, A. R. (1950). Nomads of the long bow: the Siriono of eastern Bolivia. In Smithsonian Institution. Institute of Social Anthropology(Issue 10, p. iv,104 plates). U.S. Govt. Print. Off. https://ehrafworldcultures.yale.edu/cultures/sf21/documents/001	93	D. Fatigue drive. 1. Long force marches in quest of food. 2. Tree climbing to harvest fruits, to retrieve game. 3. Running through swamp and jungle in chase of quarry. 4. Burden carrying.		Fruit	Fruit
249	Tupinamba	South America	Eastern South America	Brazil	1864	1611-1613	eHRAF	Yves, d, & Métraux, A. (1864). Journey made in the north of Brazil during the years 1613 and 1614. A. Franck. https://ehrafworldcultures.yale.edu/document?id=so09-007	204-205	The ara, caninde and other birds are taken into captivity by the Indians in an amusing way. They go through the woods observing the trees where these birds spend the night and where they roost after they have eaten. When they have made this discovery, they build on the top of the tree a little round cabin, which will hold three or four men, made of palm leaves. They climb into it and wait for the…		Birds	Pets, Feathers
250	Shavante	South America	Eastern South America	Brazil	1967	1958, 1962, 1964	eHRAF	Maybury-Lewis, D. (1967). Akwẽ-Shavante society. Clarendon Press. https://ehrafworldcultures.yale.edu/document?id=sp26-001	39	When out hunting in this way the Shavante men carry nothing but their weapons. Very occasionally they will also take a small carrying-basket with them, containing a few nuts to eat by the way, and—invariably nowadays—matches. They move at a quick, shuffling pace (which is extremely difficult for an outsider to get used to), faster than a walk but not quite a trot. They can keep this up all day if…
251	Shavante	South America	Eastern South America	Brazil	1967	1958, 1962, 1964	eHRAF	Maybury-Lewis, D. (1967). Akwẽ-Shavante society. Clarendon Press. https://ehrafworldcultures.yale.edu/document?id=sp26-001	40	Since most of these bees are stingless, a Shavante who catches sight of a bee's nest immediately climbs the tree in question, breaks open the nest, and eats its contents, bees and all.		Honey	Honey
252	Aweikoma	South America	Eastern South America	Brazil	1941	1932-1934	eHRAF	Henry, J., Benedict, R., & Kraus, H. F. (1941). Jungle people: a Kaingang tribe of the highlands of Brazil. J. J. Augustin. https://ehrafworldcultures.yale.edu/document?id=sm03-002	161	While I was among the Kaingáng wild fruits were not important. They either gather fruit when it falls to the ground, climb up after it, or chop the tree down.		Fruit	Fruit
253	Aweikoma	South America	Eastern South America	Brazil	1941	1932-1934	eHRAF	Henry, J., Benedict, R., & Kraus, H. F. (1941). Jungle people: a Kaingang tribe of the highlands of Brazil. J. J. Augustin. https://ehrafworldcultures.yale.edu/document?id=sm03-002	162	When the Kaingáng were first pacified, says the agent, they climbed up to a hive if it was out of reach, but in these degenerate days they chop the tree down rather than climb it. Although the Kaingáng did not always climb up to a hive that was too far up on the trunk to be reached from a scaffold, they certainly did it frequently, and 1 per cent of the total number of deaths was due to falls fro…		Honey	Honey
254	Aweikoma	South America	Eastern South America	Brazil	1941	1932-1934	eHRAF	Henry, J., Benedict, R., & Kraus, H. F. (1941). Jungle people: a Kaingang tribe of the highlands of Brazil. J. J. Augustin. https://ehrafworldcultures.yale.edu/document?id=sm03-002	159	The loop is around him and the tree. He has an axe in one hand. He slides the loop up above his head, then throws his weight backward against it until it is taut. He places the soles of his feet against the rough bark of the pine and begins to walk up. Now his body is bent in an arc as his feet approach his hands which hold tight to the loop, and he shifts it upward again. Again he starts to walk…	Passage given in the context of collecting pine nuts	Pine Nuts	Pine nuts/Acorns
255	Aweikoma	South America	Eastern South America	Brazil	1941	1932-1934	eHRAF	Henry, J., Benedict, R., & Kraus, H. F. (1941). Jungle people: a Kaingang tribe of the highlands of Brazil. J. J. Augustin. https://ehrafworldcultures.yale.edu/document?id=sm03-002	7	In spite of the fact that he had only one leg he used to knock down pine nuts. He would make a loop and climb up. He chopped out honey and killed tapirs. He would run after the dogs.	Not clear whether the honey chopping refers to nests in trees, however the pine nut collection reference must refer to arboreal locomotion	Pine Nuts	Pine nuts/Acorns
256	Aweikoma	South America	Eastern South America	Brazil	1941	1932-1934	eHRAF	Henry, J., Benedict, R., & Kraus, H. F. (1941). Jungle people: a Kaingang tribe of the highlands of Brazil. J. J. Augustin. https://ehrafworldcultures.yale.edu/document?id=sm03-002	15	The men hunt and also bring in most of the wild honey, for they range the farthest. It is they who climb the trees to chop out the hives that are far above the ground, and it is they who ascend the lofty pines to knock down the all-important nuts.		Honey	Honey
257	Aweikoma	South America	Eastern South America	Brazil	1941	1932-1934	eHRAF	Henry, J., Benedict, R., & Kraus, H. F. (1941). Jungle people: a Kaingang tribe of the highlands of Brazil. J. J. Augustin. https://ehrafworldcultures.yale.edu/document?id=sm03-002	13	After each circuit of the area he returns to the tree where the monkeys were and makes note of the trajectories of his arrows, pointing his arm along them. At last he finds two, but where is the third? After almost three hours of constant searching he sees it high in another tree, and up he goes to get it, for if he left it there it would weep and weep until, perhaps, its soul would come and kill…		Monkey	Medium game
258	Aweikoma	South America	Eastern South America	Brazil	2012	Not specified	eHRAF	Skoggard, I. A. (2012). Culture Summary: Xokleng. Human Relations Area Files. https://ehrafworldcultures.yale.edu/document?id=sm03-000	2	The gathering of pine nuts, by climbing the trees, is essential to the Xokleng diet. Also gathered are wild tubers, honey, birds' eggs, papayas, and several other fruits.		Pine Nuts	Pine nuts/Acorns
259	Lengua	South America	Southern South America	Paraguay	1911	1889-1909	eHRAF	Grubb, W. B. (Wilfred B., & Jones, ed., H. T. Morrey (Humphrey Tudor Morrey). (1911). An unknown people in an unknown land: an account of the life and customs of the Lengua Indians of the Paraguayan Chaco, with adventures and experiences during twenty years’ pioneering and exploration amongst them. Seeley and Co. Limited. https://ehrafworldcultures.yale.edu/document?id=sk15-001	88	Several hunters had gone into the forest and had become scattered in searching for honey. One, having observed a hollow in a tree, climbed it in order to extract the much-sought-after dainty.		Honey	Honey
260	Lengua	South America	Southern South America	Paraguay	1911	1889-1909	eHRAF	Grubb, W. B. (Wilfred B., & Jones, ed., H. T. Morrey (Humphrey Tudor Morrey). (1911). An unknown people in an unknown land: an account of the life and customs of the Lengua Indians of the Paraguayan Chaco, with adventures and experiences during twenty years’ pioneering and exploration amongst them. Seeley and Co. Limited. https://ehrafworldcultures.yale.edu/document?id=sk15-001	97	IMAGE: AN INDIAN EXTRACTING HONEY FROM A HOLE IN A TREE	Image shows a man extracting honey from a bee hive while standing approximately 2m above the ground in a tree.	Honey	Honey
261	Abipon	South America	Southern South America	Argentina, Paraguay	1822	1749-1767	eHRAF	Dobrizhoffer, M. (1822). An account of the Abipones, an equestrian people of Paraguay: volume 2. John Murray. https://ehrafworldcultures.yale.edu/document?id=si04-001	34-35	They climb high trees, and sit quietly on their boughs, in order to plunder the hives concealed there, without any sense of danger or giddiness.		Honey	Honey
262	Abipon	South America	Southern South America	Argentina, Paraguay	1822	1749-1767	eHRAF	Dobrizhoffer, M. (1822). An account of the Abipones, an equestrian people of Paraguay: volume 2. John Murray. https://ehrafworldcultures.yale.edu/document?id=si04-001	38	He would scarce believe his own eyes were he to see men, almost a hundred years old, leap on to a fiery horse, without the aid of stirrup, like a boy of twelve years old, sit it for hours, and even whole days, beneath a burning sun, climb trees for honey, travel or lie upon the ground in cold or rainy weather, contend with the enemy in battle, shrink from no toils of the army or the chase, evince…		Honey	Honey
263	Abipon	South America	Southern South America	Argentina, Paraguay	1822	1749-1767	eHRAF	Dobrizhoffer, M. (1822). An account of the Abipones, an equestrian people of Paraguay: volume 2. John Murray. https://ehrafworldcultures.yale.edu/document?id=si04-001	45	You cannot therefore be surprized that the Abipones are athletic like the Macrobii. They are in continual motion. Riding, hunting, and swimming are their daily employments. War, either against men or beasts, occasions them to take very long excursions. Their business is to swim across rivers, climb trees to gather honey, make spears, bows, and arrows, weave ropes of leather, dress saddles, practi…		Honey	Honey
264	Tehuelche	South America	Southern South America	Argentina, Chile	1873	1869-1870	eHRAF	Musters, G. C. (1873). At home with the Patagonians. J. Murray. https://ehrafworldcultures.yale.edu/document?id=sh05-002	212	we revelled in the simple pleasures of the woods; sometimes three or four of us would go across the brook, and traversing a plain occupied by the horses and cattle, search for strawberries amongst the ravines of the neighbouring mountains, or climb the tall trees and gather the yellow insipid fungus adhering to the branches		Fungi	Fungi
265	Yahgan	South America	Southern South America	Argentina, Chile	1937	1918-1924	eHRAF	Gusinde, M., & Schütze, F. (1937). The Yahgan: the life and thought of the water nomads of Cape Horn. In Die Feuerland-Indianer [The Fuegian Indians]: Vol. Vol. II (p. HRAF: xv, 1471 [incomplete] [original: 365-1185, 1278-1499 ]). Anthropos-Bibliothek. https://ehrafworldcultures.yale.edu/document?id=sh06-001	275	After they have combed a particular area of the forest for them, the woman asks her grown son or even her husband to help her gather the ones on the higher branches. For decency's sake females are not permitted to climb trees or walk over branches; the men are called in to do this. The latter pick the fungi with their hands and toss them down, or they pick them off with their toes and drop them.		Fungi	Fungi
266	Yahgan	South America	Southern South America	Argentina, Chile	1937	1918-1924	eHRAF	Gusinde, M., & Schütze, F. (1937). The Yahgan: the life and thought of the water nomads of Cape Horn. In Die Feuerland-Indianer [The Fuegian Indians]: Vol. Vol. II (p. HRAF: xv, 1471 [incomplete] [original: 365-1185, 1278-1499 ]). Anthropos-Bibliothek. https://ehrafworldcultures.yale.edu/document?id=sh06-001	771	It is fascinating for them [male initiates] to climb around on rock walls where they plunder the nests of cormorants. In any case, however, it takes long practice and trained dexterity before each one has acquired adequate proficiency in this or that method of hunting.		Eggs	Eggs
267	Yahgan	South America	Southern South America	Argentina, Chile	1937	1918-1924	eHRAF	Gusinde, M., & Schütze, F. (1937). The Yahgan: the life and thought of the water nomads of Cape Horn. In Die Feuerland-Indianer [The Fuegian Indians]: Vol. Vol. II (p. HRAF: xv, 1471 [incomplete] [original: 365-1185, 1278-1499 ]). Anthropos-Bibliothek. https://ehrafworldcultures.yale.edu/document?id=sh06-001	111-115	The smooth surface must measure at least five meters. The middle part of a long strap of seal skin, □k□ša, wuš□k□ša, is tossed over one of the higher branches, so that the two halves hang down freely for the time being. There is a loop at one end, which one of the younger men puts around his hips and fastens. While his companion pulls the other end, the young man climbs up the trunk bracing himse…		Bark	Bark
268	Yahgan	South America	Southern South America	Argentina, Chile	1937	1918-1924	eHRAF	Gusinde, M., & Schütze, F. (1937). The Yahgan: the life and thought of the water nomads of Cape Horn. In Die Feuerland-Indianer [The Fuegian Indians]: Vol. Vol. II (p. HRAF: xv, 1471 [incomplete] [original: 365-1185, 1278-1499 ]). Anthropos-Bibliothek. https://ehrafworldcultures.yale.edu/document?id=sh06-001	247	Certain conditions, which Fitz-Roy (a):186 enumerated in his day, make this hunt easier in the winter. At other times of the year “they sometimes get them by lying in wait, and shooting them with arrows, or by getting into a tree near their track, and spearing them as they pass beneath the branches		Guanaco	Medium game
269	Yahgan	South America	Southern South America	Argentina, Chile	1937	1918-1924	eHRAF	Gusinde, M., & Schütze, F. (1937). The Yahgan: the life and thought of the water nomads of Cape Horn. In Die Feuerland-Indianer [The Fuegian Indians]: Vol. Vol. II (p. HRAF: xv, 1471 [incomplete] [original: 365-1185, 1278-1499 ]). Anthropos-Bibliothek. https://ehrafworldcultures.yale.edu/document?id=sh06-001	236	When in a short time they are bare of leaves, the cormorants like them even better and roost on their branches in large numbers. The Indian stealthily approaches these, too, cautiously climbs up one of these trees, and kills one sleeping animal after another by biting through its neck and dropping it to the ground. In order to be well covered, he paints his body completely black. This undertaking…		Cormorant	Birds
270	Yahgan	South America	Southern South America	Argentina, Chile	1937	1918-1924	eHRAF	Gusinde, M., & Schütze, F. (1937). The Yahgan: the life and thought of the water nomads of Cape Horn. In Die Feuerland-Indianer [The Fuegian Indians]: Vol. Vol. II (p. HRAF: xv, 1471 [incomplete] [original: 365-1185, 1278-1499 ]). Anthropos-Bibliothek. https://ehrafworldcultures.yale.edu/document?id=sh06-001	578	If particularly good Cyttaria fungi should entice them, they will also climb trees, otherwise not.	Passage given in the context of the behaviour of young boys	Fungi	Fungi
271	Yahgan	South America	Southern South America	Argentina, Chile	1937	1918-1924	eHRAF	Gusinde, M., & Schütze, F. (1937). The Yahgan: the life and thought of the water nomads of Cape Horn. In Die Feuerland-Indianer [The Fuegian Indians]: Vol. Vol. II (p. HRAF: xv, 1471 [incomplete] [original: 365-1185, 1278-1499 ]). Anthropos-Bibliothek. https://ehrafworldcultures.yale.edu/document?id=sh06-001	46	As soon as a family lands, the children disperse throughout the neighborhood and gather wood which they bring to the campsite. The women also take part if more wood is needed. Even the men help, but limit themselves to uprooting heavy trunks or breaking off thick branches and dragging them to the hut. Sometimes they climb a tree, which the women never do. The branches they toss down are carried t…		Firewood	Firewood
272	Yahgan	South America	Southern South America	Argentina, Chile	1930	1924-1927	eHRAF	Lothrop, S. K. (1928). The Indians of Tierra del Fuego. Museum of the American Indian, Heye Foundation. https://ehrafworldcultures.yale.edu/document?id=sh06-005	153	To spear guanaco the animal was chased into a swamp or else the hunter climbed a tree over a guanaco runway in the woods and waited there until an animal passed beneath him.		Guanaco	Medium game
	SWIM & DIVE
273	Semang	Asia	Southeast Asia	Malaysia, Thailand	2008	1975-1976, (1971-2004)	External	Endicott, K. M., & Endicott, K. L. (2008). The Headman was a Woman: The Gender Egalitarian Batek of Malaysia. Waveland Press.	79	Usually men dove into the pools, speared the tortoises, and dragged them to the surface.		Tortoise	Turtles
274	Semang	Asia	Southeast Asia	Malaysia, Thailand	2008	1975-1976, (1971-2004)	External	Endicott, K. M., & Endicott, K. L. (2008). The Headman was a Woman: The Gender Egalitarian Batek of Malaysia. Waveland Press.	140	During the day, small groups of men sometimes made expeditions to more distant parts of the streams where they would dive into pools and spear fish with their spearguns'		Fish	Fish
275	Andamanese	Asia	South Asia	India	1932	1869-1880	eHRAF	Man, E. H. (1932). On the aboriginal inhabitants of the Andaman Islands. The Royal Anthropological Institute of Great Britain and Ireland. https://ehrafworldcultures.yale.edu/document?id=az02-002	145	From the accounts of some writers respecting the prowess of the Andaman Islanders in the water, it might be inferred that they rival or even excel the “finny denizens of the deep” in their own element. This is, of course, incorrect, and due to misapprehension; the secret of their “invariably, returning to the surface with some scaly prize” finds its explanation in the fact that they never think o…		Fish	Fish
276	Andamanese	Asia	South Asia	India	1932	1869-1880	eHRAF	Man, E. H. (1932). On the aboriginal inhabitants of the Andaman Islands. The Royal Anthropological Institute of Great Britain and Ireland. https://ehrafworldcultures.yale.edu/document?id=az02-002	145	They are, moreover, not in the habit of “diving for shell-fish”--except it be for a Tridacna crocea, which they occasionally discover in deep water--for quantities are always found in shallow water at low tide.		Crocea clam	Shellfish/Other seafood
277	Andamanese	Asia	South Asia	India	1932	1869-1880	eHRAF	Man, E. H. (1932). On the aboriginal inhabitants of the Andaman Islands. The Royal Anthropological Institute of Great Britain and Ireland. https://ehrafworldcultures.yale.edu/document?id=az02-002	239	ab-lá[unknown]ma - one who is a “duffer” at getting turtles after they are speared, that is, by diving and seizing them		Turtle	Turtles
278	Badjau	Asia	Southeast Asia	Indonesia, Malaysia, Philippines	1989	1979	eHRAF	Teo, S. S. (1989). The lifestyle of the Badjaos: a study of education and culture. Centro Escolar University Research and Development Center. https://ehrafworldcultures.yale.edu/cultures/oa08/documents/013	147	An informant disclosed that pearl divers can dive as deep as a hundred meters.		Pearls	Shells/Pearls
279	Badjau	Asia	Southeast Asia	Indonesia, Malaysia, Philippines	1989	1979	eHRAF	Teo, S. S. (1989). The lifestyle of the Badjaos: a study of education and culture. Centro Escolar University Research and Development Center. https://ehrafworldcultures.yale.edu/cultures/oa08/documents/013	27	While it is admitted among the Tausugs and the Samals that the Badjaos are experts in fishing and pearl diving, the latter do not rely solely on their skills and adroitness in fishing.		Fish	Fish
280	Badjau	Asia	Southeast Asia	Indonesia, Malaysia, Philippines	1997	1964-1965, 1974, 1979, 1994	eHRAF	Sather, C. (1997). The Bajau Laut: adaptation, history, and fate in a maritime fishing society of south-east Sabah. In South-East Asian social science monographs (pp. xviii, 359). Oxford University Press. https://ehrafworldcultures.yale.edu/cultures/oa08/documents/011	118	Spear guns ( pana' ) are used for underwater fishing, particularly in outer reef-face areas		Fish	Fish
281	Badjau	Asia	Southeast Asia	Indonesia, Malaysia, Philippines	1997	1964-1965, 1974, 1979, 1994	eHRAF	Sather, C. (1997). The Bajau Laut: adaptation, history, and fate in a maritime fishing society of south-east Sabah. In South-East Asian social science monographs (pp. xviii, 359). Oxford University Press. https://ehrafworldcultures.yale.edu/cultures/oa08/documents/011	96	The Bajau Laut also fish the outer tebba zone for shellfish which they collect by hand or by diving. … In addition to drift-netting, the water over the reef-face is also fished with handlines ( amissi ) and by divers using spearguns ( pana' ).		Fish	Fish
282	Badjau	Asia	Southeast Asia	Indonesia, Malaysia, Philippines	1997	1964-1965, 1974, 1979, 1994	eHRAF	Sather, C. (1997). The Bajau Laut: adaptation, history, and fate in a maritime fishing society of south-east Sabah. In South-East Asian social science monographs (pp. xviii, 359). Oxford University Press. https://ehrafworldcultures.yale.edu/cultures/oa08/documents/011	123	Occasionally, anakop netting is used to fish coral fissures or deep holes in the coral terraces or reefs. In this case, the surround is set out around the mouth of the opening, and fishermen sometimes use tuba poison ( Derris elliptica ) or spear guns, as well as spears and nets in taking fish trapped in this way. The poison is pounded on the gunwale or forward deck of the lepa and released into …		Fish	Fish
283	Badjau	Asia	Southeast Asia	Indonesia, Malaysia, Philippines	1997	1964-1965, 1974, 1979, 1994	eHRAF	Sather, C. (1997). The Bajau Laut: adaptation, history, and fate in a maritime fishing society of south-east Sabah. In South-East Asian social science monographs (pp. xviii, 359). Oxford University Press. https://ehrafworldcultures.yale.edu/cultures/oa08/documents/011	122	Typically, a submerged outcrop of coral or an isolated coral-head is encircled with a small net-surround set in place by diving
284	Badjau	Asia	Southeast Asia	Indonesia, Malaysia, Philippines	1997	1964-1965, 1974, 1979, 1994	eHRAF	Sather, C. (1997). The Bajau Laut: adaptation, history, and fate in a maritime fishing society of south-east Sabah. In South-East Asian social science monographs (pp. xviii, 359). Oxford University Press. https://ehrafworldcultures.yale.edu/cultures/oa08/documents/011	120	Youngsters are taught to swim at an early age. By the age of eleven or twelve, most boys are adept at handling spears, hand-lines, spear guns, and other gear and regularly join their fathers and others in laying out and hauling in nets.
285	Badjau	Asia	Southeast Asia	Indonesia, Malaysia, Philippines	2000	1963, 1965-1967, 1977, 1982, 1997	eHRAF	Nimmo, H. (2000). Magosaha: an ethnology of the Tawi-Tawi Sama Dilaut. Ateneo de Manila University Press. https://ehrafworldcultures.yale.edu/cultures/oa08/documents/003	94	Individual fishermen sometimes pana-fish alone, but more typically two men fish together and take turns paddling and diving. Sometimes a wife, a young son, or an elderly father accompanies the fisherman to serve as paddler. Pana fishing is practiced during high tide in water no more than two to three meters deep. The paddler sits at the stern as the fisherman at the prow scans the sea floor for s…		Fish	Fish
286	Badjau	Asia	Southeast Asia	Indonesia, Malaysia, Philippines	1996	Not specified	External	Akimichi, T. , Supriadi, D.A. (1996). Marine resource use in the Bajo of North Sulawesi and Maluku, Indonesia. Senri ethnological studies, 42, 105-119.	111	For instance,'such marine resources as trepang, shark-fin, tortoise-shell, and pearl shells are known to be exploited for commercial purposes. The high commercial value of these marine products has ensured the use of such simple technologies as spear, gill net, and fish poison (for fishing), harpoon (for turtle), a simple hook (shark and reef fish) and weighed hook (for trepang). In other cases, …		Pearls, Sea cucumber, Fish, Tortoise	Shells/Pearls, Shellfish/Other seafood, Fish, Turtle
287	Badjau	Asia	Southeast Asia	Indonesia, Malaysia, Philippines	2015	2014	External	Schagatay, E., & Abrahamsson, E. (2015). Three profitable non-extreme freediving strategies used by the Bajau-marine hunter-gatherers. 1st International Conference on Sama Dilaut, Tawi-Tawi, Philippines.	NA	Methods used were: 1) Individual spearfishing; diver with goggles and sling speargun hunts big fish, 2) collective net spearfishing; divers chase fish into rough nets put in from boats. Surrounded fish are speared and some caught in the net, 3) tripang gathering; echinoderms are collected. The deepest dives were found during individual spearfishing, while both other methods involved shallower div…		Fish, Sea cucumber	Fish, Shellfish/Other seafood
288	Badjau	Asia	Southeast Asia	Indonesia, Malaysia, Philippines	2010-2013	2014	External	Abrahamsson, E., & Schagatay, E. (2014). A living based on breath-hold diving in the bajau laut. Human Evolution, 29(1–3), 171–183.	177	Group A In Group A studied in 2010, observations and recordings of diving profiles showed that dive durations were 23-58 s, with a mean (SD) of 28 (9) s. Surface intervals were 1448 s; mean 19 (8) s, which was significantly shorter than the dive durations (P<0.001). This group had a total underwater working time of 60 (SD 6) % (also reported in Schagatay et al., 2011). Depths were between 5 and 7…		Fish	Fish
289	Badjau	Asia	Southeast Asia	Indonesia, Malaysia, Philippines	2011	2009-2010	External	Schagatay, E., Lodin-Sundström, A., & Abrahamsson, E. (2011). Underwater working times in two groups of traditional apnea divers in Asia: The Ama and the Bajau. Diving and Hyperbaric Medicine, 41(1), 27–30.	29	Bajau divers were swimming at varying depths looking for, shooting and retrieving fish, with time spent at the surface for resting, reloading the rubber sling harpoon and taking care of the fish when one was caught. Most dives were without catch. Bajau mean (SD) dive duration was 28 (9) s with surface intervals of 19 (8) s (Figure 2b). Surface interval times were significantly shorter than the di…		Fish	Fish
290	Badjau	Asia	Southeast Asia	Indonesia, Malaysia, Philippines	2010-2013	2014	External	Abrahamsson, E., & Schagatay, E. (2014). A living based on breath-hold diving in the bajau laut. Human Evolution, 29(1–3), 171–183.	175	The Bajau Laut harvest anything that is useful from the seabed, including molluscs, crustaceans (and other invertebrates), seaweed, algae, and fish. Fishing and gathering is carried out by men, women and children. However, men do most of the spearfishing and deep sea diving, while women and children dive to collect various species of clams, snails, sea cucumbers (echinoderms), crustaceans, and pl…		Clams, Snails, Sea cucumbers, Seaweed, Algae, Fish	Shellfish/Other seafood, Crustaceans, Seaweed, Fish
291	Badjau	Asia	Southeast Asia	Indonesia, Malaysia, Philippines	1997	1964-1965, 1974, 1979, 1994	eHRAF	Sather, C. (1997). The Bajau Laut: adaptation, history, and fate in a maritime fishing society of south-east Sabah. In South-East Asian social science monographs (pp. xviii, 359). Oxford University Press. https://ehrafworldcultures.yale.edu/cultures/oa08/documents/011	126	As the crews at the centre, particularly the crew aboard the anua' tebba , continue to haul in the entangled fish and nets ( Plates 17 and 18 ), others spear any escaping fish, either while swimming in the water or from the bowsprit platforms of their boats ( Plate 19 )		Fish	Fish
292	Badjau	Asia	Southeast Asia	Indonesia, Malaysia, Philippines	NA	2020 (March)	Personal observations	George Brill personal observations, 2018-2020, Badjau (Wakatobi National Park, Sulawesi, Indonesia)	NA	OBSERVATION: Badjau fisherman hand cathing a green turtle from ~6-7m deep dive		Turtle	Turtle
293	Manus	Oceania	Melanesia	Papua New Guinea	1930	1928-1929	eHRAF	Mead, M. (1930). Growing up in New Guinea: a comparative study of primitive education. W. Morrow & company. https://ehrafworldcultures.yale.edu/document?id=om06-001	56	She might dive for lailai shells of which winglike ornaments would be made for her small back.		Lailai shells	Shells/Pearls
294	Manus	Oceania	Melanesia	Papua New Guinea	1956	1928-1929, 1953	eHRAF	Mead, M. (1956). New lives for old: cultural transformation--Manus, 1928-1953. Morrow. https://ehrafworldcultures.yale.edu/document?id=om06-002	384	They fish; in fact, the schoolboys do much of the fishing for each household, swimming underwater with goggles and a modern type of fish spear.		Fish	Fish
295	Manus	Oceania	Melanesia	Papua New Guinea	1992	1990-1992	eHRAF	Gustafsson, B. (1992). Houses and ancestors: continuities and discontinuities in in leadership among the Manus. IASSA. https://ehrafworldcultures.yale.edu/document?id=om06-010	183	Above we said that the men leave the village in the morning to fish. Today, however, it has become popular to dive at night, with torches, when the fish are asleep, and much easier to surprise. The men who fish at night usually sleep during the hot hours of the day.		Fish	Fish
296	Manus	Oceania	Melanesia	Papua New Guinea	1992	1990-1992	eHRAF	Gustafsson, B. (1992). Houses and ancestors: continuities and discontinuities in in leadership among the Manus. IASSA. https://ehrafworldcultures.yale.edu/document?id=om06-010	183	Occasionally, at low tide, the women also fish at night. The women, however, do not use torches, nor do they dive but they walk instead on top of the reef in the dark holding in their hands fishing traps, which are made on M'buke.		Fish	Fish
297	Manus	Oceania	Melanesia	Papua New Guinea	1992	1990-1992	eHRAF	Gustafsson, B. (1992). Houses and ancestors: continuities and discontinuities in in leadership among the Manus. IASSA. https://ehrafworldcultures.yale.edu/document?id=om06-010	184	Other women, either go to one of the reefs to dive for shells, or to one of the nearby islands to fetch coconuts or firewood.		Shellfish	Shellfish/Other seafood
298	Manus	Oceania	Melanesia	Papua New Guinea	1992	1990-1992	eHRAF	Gustafsson, B. (1992). Houses and ancestors: continuities and discontinuities in in leadership among the Manus. IASSA. https://ehrafworldcultures.yale.edu/document?id=om06-010	135	The Titan, however, still did not take up gardening, and spent their days at sea, fishing and diving for shells. Together with copra, fish and shells were the most important sources of cash income. The men tried to sell their fish in local markets or in Lorengau.		Shellfish	Shellfish/Other seafood
299	Manus	Oceania	Melanesia	Papua New Guinea	1982	1979	External	Carrier, J. G. (1982). Fishing practices on Ponam Island (Manus Province, Papua New Guinea). Anthropos, (H. 5./6), 904-915.	58	Pelang. Daily. Individual fishing with spear gun and mask. Done inside the reef by men and women. During the day, free to all in all waters. If done at night with a pressure lamp the permission of the waters owners is necessary.	Diving additionally implied in many other forms of fishing detailed.	Fish	Fish
300	Mbau Fijians	Oceania	Polynesia	Fiji	1968	1941-1961	eHRAF	Tippett, A. R. (Alan R. (1968). Fijian material culture: a study of cultural context, function, and change. In Bernice P. Bishop Museum bulletin (Issue 232, pp. vi, 193). Bishop Museum Press. https://ehrafworldcultures.yale.edu/cultures/oq12/documents/004	123	Deane described a method used at Talaulia (Kadavu) of fishing over a sandy sea bed, where the turtle could be seen, and dropping stones on the creature so that it would move and rise. The watching Fijians would dive in and invert the turtle at the moment he broke the surface, throwing a noose around him. He describes also the cutting of the particular seaweed on which the turtle feeds and setting…		Turtle	Turtle
301	Mbau Fijians	Oceania	Polynesia	Fiji	1866	1849-1864	eHRAF	Waterhouse, J. (1866). The king and people of Fiji: containing a life of Thakombau; with notices of the Fijians, their manners, customs, and superstitions, previous to the great religious reformation in 1854. Wesleyan conference office. https://ehrafworldcultures.yale.edu/cultures/oq12/documents/003	196	Thousands of natives were employed to dive for the bêche-de-mer	As payment by an indigenous prince for American built ships. Suggests such diving was a typical practice, if not in such frequency	Sea cucumber	Shellfish/Other seafood
302	Mbau Fijians	Oceania	Polynesia	Fiji	1921	ca. 1908-1917	eHRAF	Deane, R., W. (Wallace). (1921). Fijian society: or the sociology and psychology of the Fijians. Macmillan and Co. https://ehrafworldcultures.yale.edu/cultures/oq12/documents/002	169	Both men and women make a practice of diving for edible shell-fish on the coral patches. When they do so, sometimes the ripple of the water makes it difficult for them to locate anything in the depths below. To obviate this difficulty, the divers have a very ingenious device of literally pouring oil on the troubled waters. Another method is to scatter chewed cocoa-nut on the surface of the wavele…		Shellfish	Shellfish/Other seafood
303	Mbau Fijians	Oceania	Polynesia	Fiji	1921	ca. 1908-1917	eHRAF	Deane, R., W. (Wallace). (1921). Fijian society: or the sociology and psychology of the Fijians. Macmillan and Co. https://ehrafworldcultures.yale.edu/cultures/oq12/documents/002	178	When the first turtle has been caught in their net, the Túnindáu is decorated by putting on the ‘ mási ’ and a skirt dress, and being anointed with oil, he then dives in for the turtle in their net.		Turtle	Turtle
304	Mbau Fijians	Oceania	Polynesia	Fiji	1921	ca. 1908-1917	eHRAF	Deane, R., W. (Wallace). (1921). Fijian society: or the sociology and psychology of the Fijians. Macmillan and Co. https://ehrafworldcultures.yale.edu/cultures/oq12/documents/002	168	On the ocean side of the great reef, the Fijian seeks the large lobster, and he captures it by diving through the green roller as it breaks upon the coral, and, in the brief respite which follows, he drags the fish cleverly from its hole in the reef.		Lobster	Crustaceans
305	Mbau Fijians	Oceania	Polynesia	Fiji	1921	ca. 1908-1917	eHRAF	Deane, R., W. (Wallace). (1921). Fijian society: or the sociology and psychology of the Fijians. Macmillan and Co. https://ehrafworldcultures.yale.edu/cultures/oq12/documents/002	174	Of all huge catches, the most interesting is made by means of a long rope of vines and leaves.1 Such a rope may be over three hundred yards long, and needs at least eighty or a hundred men to handle it. With the rope, a large space of circular shape is enclosed at high tide. The men, half-swimming and half-wading, draw the ends until they overlap, and continue to do so until a close spiral is for…		Fish	Fish
306	Mbau Fijians	Oceania	Polynesia	Fiji	1921	ca. 1908-1917	eHRAF	Deane, R., W. (Wallace). (1921). Fijian society: or the sociology and psychology of the Fijians. Macmillan and Co. https://ehrafworldcultures.yale.edu/cultures/oq12/documents/002	180	The opportunity has come for which the fishermen have been waiting, and the instant the turtle rises to the surface, before it has time to look round, a man dives out of the boat, seizes the prey with both hands, and most dexterously turns the animal on its back, splashing helplessly. A noose is thrown and the prize is dragged on board. It is marvellous how enduring the Fijians are in their strug…		Turtle	Turtle
307	Mbau Fijians	Oceania	Polynesia	Fiji	1968	1941-1961	eHRAF	Tippett, A. R. (Alan R. (1968). Fijian material culture: a study of cultural context, function, and change. In Bernice P. Bishop Museum bulletin (Issue 232, pp. vi, 193). Bishop Museum Press. https://ehrafworldcultures.yale.edu/cultures/oq12/documents/004	127	Those from Malaki listened for the movements of the turtle and dropped the net at the psychological moment, for example. When the turtle was taken the fishermen had to dive and wrestle with the captive. Here also there were different group techniques, because sometimes it might require four of five men to overcome a really big turtle in its natural environment.		Turtle	Turtle
308	Maori	Oceania	Polynesia	New Zealand	1952	ca. 1910-1945	eHRAF	Buck, P. H. (1952). The coming of the Maori. Maori Purposes Fund Board; [distributed by] Whitcombe and Tombs. https://ehrafworldcultures.yale.edu/document?id=oz04-003	240	Diving (ruku) was always made feet first, the head plunge not being indulged in. In the water, diving meant swimming downward and women were very expert from practice in gathering shell fish and crayfish by hand. Diving feet first was usually conducted from a steep river bank over a deep pool and failing some suitable height, a plank or sapling was fixed in a slanting position to a post to projec…		Shellfish, Crayfish	Shellfish/Other seafood, Crustaceans
309	Maori	Oceania	Polynesia	New Zealand	1959	ca. 1920	eHRAF	Firth, R. (1959). Economics of the New Zealand Maori. R. E. Owen, Govt.Printer. https://ehrafworldcultures.yale.edu/document?id=oz04-004	224-225	But as the kehe fish are often abundant there, the difficulty is surmounted by using a longer handle to the net, and by swimming and diving instead of walking. The best spots for fixing the net are well known. The expert swims out to one of these and diving down sets the point of the net in position. Then, coming up to the surface, he maintains pressure on the handle, and so keeps it from bobbing…		Fish	Fish
310	Maori	Oceania	Polynesia	New Zealand	1959	ca. 1920	eHRAF	Firth, R. (1959). Economics of the New Zealand Maori. R. E. Owen, Govt.Printer. https://ehrafworldcultures.yale.edu/document?id=oz04-004	206	In general, the common principle obtained: the men attended to the more energetic, arduous, and exciting occupations, while the women engaged in the more sober and somewhat more monotonous tasks. This was the case in regard to the most important department of economic life, the food quest. Most of the occupations which revolved around the procuring of food called for strength, daring, and initiat…		Paua	Shellfish/Other seafood
311	Maori	Oceania	Polynesia	New Zealand	1959	ca. 1920	eHRAF	Firth, R. (1959). Economics of the New Zealand Maori. R. E. Owen, Govt.Printer. https://ehrafworldcultures.yale.edu/document?id=oz04-004	206	See table	Table details the activities of 'Climbing forest trees for fruits' and 'Diving for paua' under 'Men's Work'	Paua	Shellfish/Other seafood
312	Maori	Oceania	Polynesia	New Zealand	1944	1936-1938	eHRAF	Hawthorn, H. B. (1944). The Maori: a study in acculturation. In Memoirs (Issue 64, p. 130). American Anthropological Association. https://ehrafworldcultures.yale.edu/document?id=oz04-006	73	Few women now dive for crayfish, an activity which was formerly one of their specialties. When women fish they usually do so from the rocks, along with the children.		Crayfish	Crustaceans
313	Maori	Oceania	Polynesia	New Zealand	1944	1936-1938	eHRAF	Hawthorn, H. B. (1944). The Maori: a study in acculturation. In Memoirs (Issue 64, p. 130). American Anthropological Association. https://ehrafworldcultures.yale.edu/document?id=oz04-006	77	The shallower haunts of the crayfish are reached on foot, the deeper ones by boat. For catching crayfish in their deeper haunts, one person remains on board the boat, while the fisher slips over to search the rocks. In water not over his own depth he searches with his bare toes, and locates the crayfish usually by contact with its antennae. He inhales and expels a deep breath, and submerging, pul…		Crayfish	Crustaceans
314	Maori	Oceania	Polynesia	New Zealand	1944	1936-1938	eHRAF	Hawthorn, H. B. (1944). The Maori: a study in acculturation. In Memoirs (Issue 64, p. 130). American Anthropological Association. https://ehrafworldcultures.yale.edu/document?id=oz04-006	78	Some of the women are as good as men at crayfishing, which has been one of their traditional pursuits, but many women will take no active part in this work today. Few old people hunt them, being held back by the fear of rheumatism or colds. Children often spot them but leave them for adults to catch. Not even all of the men will catch crayfish. Those who refuse to do so own to various fears of su…		Crayfish	Crustaceans
315	Marshallese	Oceania	Micronesia	Marshall Islands	1938	1908-1909	eHRAF	Krämer, A., Nevermann, -, Hans, Brant, C., & Armstrong, J. M. (1938). Ralik-Ratak (Marshall Islands). In Ergebnisse der Südsee-Expedition 1908-1910, II ; Ethnographie: B. Mikronesien(Vol. 11, p. HRAF ms: xii, 1-438). Friederichsen, De Gruyter and Co. https://ehrafworldcultures.yale.edu/document?id=or11-002	176	Catching Muraena in reef holes which are reached by diving ( dūrô˙n )		Moray eel	Fish
316	Marshallese	Oceania	Micronesia	Marshall Islands	1914	ca. 1900	eHRAF	Erdland, A., & Neuse, R. (1914). The Marshall Islanders: life and customs, thought and religion of a South Seas people. In Anthropos Bibliothek ethnological monographs (Vol. 2, Issue 1, p. HRAF ms: iii, 296 [original: xiv, 376 ]). [s.n.]. https://ehrafworldcultures.yale.edu/document?id=or11-003	40	At low tide the fishermen set the basket in the lagoon, preferably near a passage, in six to eight fathoms of water. 50 They dive to cover it with stones so that the fish will think the basket is coral or a sunken derelict. One or two days later the fisherman dives again, removes the stones, and raises the basket up to the canoe. He removes the catch through a small side door and throws the poiso…		Fish	Fish
317	Marshallese	Oceania	Micronesia	Marshall Islands	1938	1908-1909	eHRAF	Krämer, A., Nevermann, -, Hans, Brant, C., & Armstrong, J. M. (1938). Ralik-Ratak (Marshall Islands). In Ergebnisse der Südsee-Expedition 1908-1910, II ; Ethnographie: B. Mikronesien(Vol. 11, p. HRAF ms: xii, 1-438). Friederichsen, De Gruyter and Co. https://ehrafworldcultures.yale.edu/document?id=or11-002	174-175	20. Catching small fish (egomudj, móromor) with the weir basket ùin the lagoon. The baskets are laid at ebb tide near a reef passage in water six to eight fathoms deep and covered with stones, leaves, etc. To the right and left of the entrance hole a few stones are laid in palisade fashion. Stones with fish eggs on them are put inside the baskets as bait. After one or two days the baskets are rai…	Assume that 'wudjolok' trapping also involves diving down to retrieve the net, given the previous method detailed in the passage.	Fish	Fish
318	Marshallese	Oceania	Micronesia	Marshall Islands	1914	ca. 1900	eHRAF	Erdland, A., & Neuse, R. (1914). The Marshall Islanders: life and customs, thought and religion of a South Seas people. In Anthropos Bibliothek ethnological monographs (Vol. 2, Issue 1, p. HRAF ms: iii, 296 [original: xiv, 376 ]). [s.n.]. https://ehrafworldcultures.yale.edu/document?id=or11-003	43	Another equally ingenious and simple method is used for porpoises or Plectognathi, which sometimes swim in the lagoon in large schools. The natives dive from a number of canoes and strike stones together. The fish, being very sensitive and frightened by the underwater echo, try to get away from the sound and swim in the opposite direction. The trick is to divert the school so that the leader swim…		Porpoise	Sea mammals
319	Marshallese	Oceania	Micronesia	Marshall Islands	1914	ca. 1900	eHRAF	Erdland, A., & Neuse, R. (1914). The Marshall Islanders: life and customs, thought and religion of a South Seas people. In Anthropos Bibliothek ethnological monographs (Vol. 2, Issue 1, p. HRAF ms: iii, 296 [original: xiv, 376 ]). [s.n.]. https://ehrafworldcultures.yale.edu/document?id=or11-003	42	There is an ingenious method for catching the dorado ( Coryphaena equisetis L.) with a simple rope of coconut fibers. As soon as a school of dorado has been sighted from a palm near the lagoon shore, some canoes push out into the lagoon and encircle the school with a line. The dorado, seeing the line, do not swim under it, however deep the water may be. The school is then held until other canoes …		Fish	Fish
320	Marshallese	Oceania	Micronesia	Marshall Islands	1914	ca. 1900	eHRAF	Erdland, A., & Neuse, R. (1914). The Marshall Islanders: life and customs, thought and religion of a South Seas people. In Anthropos Bibliothek ethnological monographs (Vol. 2, Issue 1, p. HRAF ms: iii, 296 [original: xiv, 376 ]). [s.n.]. https://ehrafworldcultures.yale.edu/document?id=or11-003	44	The Marshall language has special terms for each kind of fishing, such as: traveling to and fro in the canoe with paddles or sails, sailing with unbaited draghook on the high seas, letting the unbaited hook dance on the surface there, sailing in the lagoon with baited draghook, drifting out of the passage, fishing on the high seas in deep water on bright or dark nights, diving near the outer reef…
321	Micmac	North America	Eastern Woodlands	Canada	1908	1633-1671	eHRAF	Denys, N. (1908). Description and natural history of the coasts of North America (Acadia). In The publications of the Champlain Society (Vol. 2, pp. xvi, 625). The Champlain Society. https://ehrafworldcultures.yale.edu/document?id=nj05-003	415	In the winter when our men go a hunting, sometimes they have no Dogs, and [when] they kill game those who know how to swim throw themselves into the water to go after it. On returning to the house and changing their clothes, they receive no inconvenience, and never catch cold therefrom.
322	Pomo	North America	Northwest Coast and California	United States	1926	1924-1925	eHRAF	Loeb, E. M. (1926). Pomo folkways. In Publications in American archaeology and ethnology (Vol. 19, Issue 2, pp. 149-404 , plates). University of California Press. https://ehrafworldcultures.yale.edu/document?id=ns18-003	169	The frail rafts of the coast people were not strong enough to make the trip of a mile to a mile and a half in the open sea to the farthest sea rocks, so seals (piun, C) and sea lions (ka pduka, water bear, C) were obtained after a long swim. Seal hunting was done at low tide during a certain month in the summer time. The hunters chosen were all good swimmers, and each took the precaution of absta…		Seal, Sea lion	Sea mammals
323	Pomo	North America	Northwest Coast and California	United States	1926	1924-1925	eHRAF	Loeb, E. M. (1926). Pomo folkways. In Publications in American archaeology and ethnology (Vol. 19, Issue 2, pp. 149-404 , plates). University of California Press. https://ehrafworldcultures.yale.edu/document?id=ns18-003	284	When the groom first lived with his wife, he remained indoors for a month. The bride stayed with him. For the first month the man could not handle spears, bows and arrows, or fishnets. He had also to keep away from fish dams. He could not even watch a man who was diving after fish. If he washed himself, however, he could go with the fishermen. He was then clean. He said as a charm, “balam kal,” I…	Details that individuals dived for fish	Fish	Fish
324	Pomo	North America	Northwest Coast and California	United States	1926	1924-1925	eHRAF	Loeb, E. M. (1926). Pomo folkways. In Publications in American archaeology and ethnology (Vol. 19, Issue 2, pp. 149-404 , plates). University of California Press. https://ehrafworldcultures.yale.edu/document?id=ns18-003	312	These people did not throw beads to animals except when they were preparing to swim out to sea either for seals or for sea lions. Some multiple of four beads was thrown into the sea so that the men would not see a shark. The prayer uttered was: ba la to goleai oiltcu (this I will throw away). The people also prayed in order to keep the whale (possibly “killer whale”) away.		Seal, Sea lion	Sea mammals
325	Pomo	North America	Northwest Coast and California	United States	1926	1924-1925	eHRAF	Loeb, E. M. (1926). Pomo folkways. In Publications in American archaeology and ethnology (Vol. 19, Issue 2, pp. 149-404 , plates). University of California Press. https://ehrafworldcultures.yale.edu/document?id=ns18-003	182	When seals were gathered on near-lying rocks, the men went out on the rafts to get them; if the seals were killed on the out-lying rocks it was considered safer to haul them in by swimming.		Seal	Sea mammals
326	Pomo	North America	Northwest Coast and California	United States	1926	1924-1925	eHRAF	Loeb, E. M. (1926). Pomo folkways. In Publications in American archaeology and ethnology (Vol. 19, Issue 2, pp. 149-404 , plates). University of California Press. https://ehrafworldcultures.yale.edu/document?id=ns18-003	181	Until that time a boy was not permitted to hunt alone for fear of bears. On the coast a boy was not allowed to swim out for seals alone for fear of sharks.		Seal	Sea mammals
327	Pomo	North America	Northwest Coast and California	United States	1952	1894-1915	eHRAF	Barrett, S. A. (Samuel A. (1952). Material aspects of Pomo culture. In Bulletin of the Public Museum of the city of Milwa (Issue nos. 1/2, p. 2 v., 507). Published by order of the Board of Trustees. https://ehrafworldcultures.yale.edu/document?id=ns18-023	164	In fact, one Central Pomo informant familiar with coast conditions maintained that this raft was not used to any considerable extent. He maintained that men almost always swam the short distances out to the mussel or seal rocks. Others maintained that, while the men did swim rather than paddle out to these rocks, they pushed a raft along in order to bring back their take of game or shell fish. Th…		Mussels, Seal	Shellfish/Other seafood, Sea mammals
328	Pomo	North America	Northwest Coast and California	United States	1952	1894-1915	eHRAF	Barrett, S. A. (Samuel A. (1952). Material aspects of Pomo culture. In Bulletin of the Public Museum of the city of Milwa (Issue nos. 1/2, p. 2 v., 507). Published by order of the Board of Trustees. https://ehrafworldcultures.yale.edu/document?id=ns18-023	92	In gathering these tules for food the men go out swimming in the lake in May or June when the tules are young and tender.		Tules	Other fauna
329	Pomo	North America	Northwest Coast and California	United States	1952	1894-1915	eHRAF	Barrett, S. A. (Samuel A. (1952). Material aspects of Pomo culture. In Bulletin of the Public Museum of the city of Milwa (Issue nos. 1/2, p. 2 v., 507). Published by order of the Board of Trustees. https://ehrafworldcultures.yale.edu/document?id=ns18-023	187	One Central Pomo informant, in speaking of the taking of seals and sea-lions on the seal rocks just off the coast, stated that the hunter swam out to these rocks armed only with a special, short “seal spear.” He stated that it was never more than four or five feet in length, and that it had an obsidian head six to seven inches long.		Seal, Sea lion	Sea mammals
330	Pomo	North America	Northwest Coast and California	United States	1952	1894-1915	eHRAF	Barrett, S. A. (Samuel A. (1952). Material aspects of Pomo culture. In Bulletin of the Public Museum of the city of Milwa (Issue nos. 1/2, p. 2 v., 507). Published by order of the Board of Trustees. https://ehrafworldcultures.yale.edu/document?id=ns18-023	106	The Indians used to dive for them and would collect very large numbers. This clam was also very abundant in Wambold's Lake (one of the Blue lakes).		Clam	Shellfish/Other seafood
331	Pomo	North America	Northwest Coast and California	United States	1977	1959-1976	eHRAF	McLendon, S. (1977). Ethnographic and historical sketch of the Eastern Pomo and their neighbors, the Southeastern Pomo. In Contributions of the University of California Arch (Issue 37, pp. ii, 64). University of California, Dept. of Anthropology. https://ehrafworldcultures.yale.edu/document?id=ns18-027	12	During this same period the fresh water clams xa·lá were collected by feeling for them in the soft mud of the lake bottom with the feet and diving down to pick them up. They were boiled and eaten.		Clam	Shellfish/Other seafood
332	Yokuts	North America	Northwest Coast and California	United States	1948	1925-1930	eHRAF	Gayton, A. H. (Anna H. (1948). Yokuts and western Mono ethnography: vol. 1, Tulare Lake, Southern Valley, and Central Foothill Yokuts. In Anthropological records (pp. viii, 1–253, 291–301). Univ. of California Press. https://ehrafworldcultures.yale.edu/document?id=ns29-001	76	Diving for fish was an indulgence of an able swimmer. Such a man (J.P. was said by all who knew him to be an expert at this) would swim down under water fifteen to twenty feet and seize an unwary fish in his hand. If possible a handful of sand was taken along or grabbed off the bottom to aid in holding the slippery fish, but an expert thrust his thumb under the gills. It took much practice to do …		Fish	Fish
333	Yokuts	North America	Northwest Coast and California	United States	1948	1925-1930	eHRAF	Gayton, A. H. (Anna H. (1948). Yokuts and western Mono ethnography: vol. 1, Tulare Lake, Southern Valley, and Central Foothill Yokuts. In Anthropological records (pp. viii, 1–253, 291–301). Univ. of California Press. https://ehrafworldcultures.yale.edu/document?id=ns29-001	14	Diving for fish was a common practice, as in the foothills.		Fish	Fish
334	Yokuts	North America	Northwest Coast and California	United States	1936	1819	eHRAF	Gayton, A. H. (Anna H. (1936). Estudillo among the Yokuts: 1819. In essays in anthropology : presented to a. l. kroeber in celebration of his sixtieth birthday, june 11, 1936 (pp. 67–85). University of California Press. https://ehrafworldcultures.yale.edu/document?id=ns29-011	78	Thirty-seven young men accompanied them, all of them prepared with hand nets for catching fish in this San Gabriel River [copy of Nov. 19: Kings River]. This they did before my very eyes, with great agility, diving quickly and staying under the water so long that I prayed. Some remained under five credos [during five “Lord's prayers”], others no less than three [cinco Credos, y el que menos tres …		Fish	Fish
335	Yokuts	North America	Northwest Coast and California	United States	1978	pre-1970	eHRAF	Wallace, W. J. (1978). Northern Valley Yokuts. In handbook of north american indians. california: Vol. Vol. 8 (pp. 462–470). Smithsonian Institution : For sale by the Supt. of Docs., U.S. G.P.O. https://ehrafworldcultures.yale.edu/document?id=ns29-023	450	Diving for fish with hand nets was a common practice		Fish	Fish
336	Paiute	North America	Southwest and Basin	United States	1981	Not specified	eHRAF	Fowler, C. S., & Bath, J. E. (1981). Pyramid Lake Northern Paiute fishing: the ethnographic record. Journal of California and Great Basin Anthropology, Vol. 3(2), 176–186. https://ehrafworldcultures.yale.edu/document?id=nr13-018	183	According to accounts received by Park, such large lines were attached to shore and then a swimmer took the end out into the lake to a favored spot. Here he attached a large circular tule float from which he also suspended a rock sinker. The line could be pulled in from shore, although a man might choose to inspect his catch by swimming out along the line periodically. He could then remove some f…		Fish	Fish
337	Paiute	North America	Southwest and Basin	United States	1986	1800-1980	eHRAF	Fowler, C. S., & Liljeblad, S. S. (Sven S. (1986). Northern Paiute. In handbook of north american indians. great basin: Vol. Vol. 11(pp. 435–465). Smithsonian Institution : For sale by the Supt. of Docs., U.S.G.P.O. https://ehrafworldcultures.yale.edu/document?id=nr13-016	440	However, other decoys collected with this one were equipped with 8-in. “crutch-top” handles, wired to the underside of the float, which were probably used by underwater swimmers to manipulate the decoys in a lifelike manner.		Birds	Birds
338	Miskito	Middle America and the Caribbean	Central America	Honduras, Nicaragua	1932	1921	eHRAF	Conzemius, E. (1932). Ethnographical survey of the Miskito and Sumu Indians of Honduras and Nicaragua. In Bureau of American Ethnology (pp. vii, 191). U.S. Govt. print. off. https://ehrafworldcultures.yale.edu/document?id=sa15-001	68	Several species of tortoises, of which the largest is the bocatora (M.: kuswa46; S.: kowa, kuwa) are also greatly esteemed as food. They are caught with the hook or by diving after them; some Indians will also catch the sea turtles in this manner and bring them up in their hands, but this feat is attended with danger, from bites and sharp coral.		Tortoise, Turtle	Turtles
339	Miskito	Middle America and the Caribbean	Central America	Honduras, Nicaragua	1932	1921	eHRAF	Conzemius, E. (1932). Ethnographical survey of the Miskito and Sumu Indians of Honduras and Nicaragua. In Bureau of American Ethnology (pp. vii, 191). U.S. Govt. print. off. https://ehrafworldcultures.yale.edu/document?id=sa15-001	72	A Sumu Indian, when he sees an alligator near the banks of the river, will boldly swim under water, carrying a native-manufactured rope with a noose in it, until he reaches the creature; he will then dexterously affix the noose to its leg; his companions at the same moment, having hold of the other end of the rope, pull it vigorously, and the alligator is speedily drawn out and despatched.		Alligator	Large carnivores
340	Miskito	Middle America and the Caribbean	Central America	Honduras, Nicaragua	1932	1921	eHRAF	Conzemius, E. (1932). Ethnographical survey of the Miskito and Sumu Indians of Honduras and Nicaragua. In Bureau of American Ethnology (pp. vii, 191). U.S. Govt. print. off. https://ehrafworldcultures.yale.edu/document?id=sa15-001	80	The largest lizard is the green iguana ( Iguana tuberculata ) which is generally shot while feeding on the river banks or in the branches of some overhanging tree. Sometimes it tries to escape by dashing into the water, where the Indians attempt to catch it by diving after it.		Green iguana	Small game
341	Callinago	Middle America and the Caribbean	Carribean	Dominica	1938	1930-1937	eHRAF	Taylor, D. M. (1938). The Caribs of Dominica. Bulletin ; Anthropological Papers, 103–159. https://ehrafworldcultures.yale.edu/document?id=st13-006	144	Lobsters are caught by diving.		Lobster	Crustaceans
342	Callinago	Middle America and the Caribbean	Carribean	Dominica	1665	ca. 1650	eHRAF	Breton, R., McKusick, M. B., & Verin, P. (1665). Carib-French dictionary. Par Gilles Bovqvet. https://ehrafworldcultures.yale.edu/document?id=st13-002	29	When the Caribs sail along the coasts and see lobsters at the bottom of the sea they dive in from the canoe with a rock in order to go more easily to the bottom. Having seized the lobster they drop the stone and bring up their catch, sometimes getting their nose filled with water despite themselves.		Lobster	Crustaceans
343	Callinago	Middle America and the Caribbean	Carribean	Dominica	1667	ca. 1650	eHRAF	Du Tertre, J. B., McKusick, M. B., & Verin, P. (1667). Concerning the natives of the Antilles. In General history of the Antilles occupied by the French …: Vol. Vol. 2 (p. HRAF ms: i, 42 [Original: 360-419 ]). T. Iolly. https://ehrafworldcultures.yale.edu/document?id=st13-004	18	They shoot fish with arrows and dive down immediately into the water to get them. Others, when they see a lobster, which is a big crayfish of the sea, take a big stone in both hands and dive headlong into the water. Leaving the stone at the bottom they bring up the lobster.		Fish, Lobster	Fish, Crustaceans
344	Warrau	South America	Amazon and Orinoco	Guyana, Venezuela	1945	1933-1944	eHRAF	Turrado Moreno, A., & Muirden, S. (1945). Ethnography of the Guarauno Indians. In Tercera Conferencia Interamericana de Agricultura, Cuadernos Verdes (Issue 15, p. HRAF MS: 328 [Original: 315, plates]). Lit. y Tip. Vargas. https://ehrafworldcultures.yale.edu/document?id=ss18-006	107	In contrast to what has occurred in other countries, the Guarao are swimming in abundance during the winter, since there maraud, above all, animals in search of food and dry land, because of the annual floods of the Orinoco, and they then take advantage of the opportunity to hunt them at little cost and without any work.
345	Trumai	South America	Amazon and Orinoco	Brazil	1955	1938	eHRAF	Murphy, R. F., & Quain, B. H. (Buell H. (1955). The Trumaí Indians of central Brazil. In Monographs (p. xii,108). J. J. Augustin. https://ehrafworldcultures.yale.edu/document?id=sp23-001	29	Terrapin were caught by hand, either by creeping up on them or by swimming close to them under water and grabbing them by the shell. All other game was shot with the bow and arrow, except for the capybara, called tsimo by the Trumaí. Canoeists speared the swimming animals.		Terrapin	Turtles
346	Tupinamba	South America	Eastern South America	Brazil	1928	1547-1555	eHRAF	Staden, ca., Hans, & Letts, M. H. I. (1928). Hans Staden: the true story of his captivity, 1557. George Routledge and Sons. https://ehrafworldcultures.yale.edu/document?id=so09-001	134-135	In the same way they take the fish by the sea shore. They have keen sight, and as soon as a fish jumps they shoot and seldom miss. When they have hit the fish they jump into the water and swim after it. Some large fish, on feeling the arrow, sink to the bottom, but the savages will dive to a depth of well-nigh six fathoms to get them.		Fish	Fish
347	Tupinamba	South America	Eastern South America	Brazil	1880	1557	eHRAF	Léry, J. de, & Métraux, A. (1880). History of a voyage to Brazil. Alphonse-Lemerre. https://ehrafworldcultures.yale.edu/document?id=so09-004	2	The savages seeing such big swarms of fish frothing in the sea, shoot suddenly among them with such markmanship that at almost every shot they transfix several of them with their long arrows. The fish shot in this way cannot go to the bottom and the men swim out and collect them. The flesh of these fish is very palatable, more so than anything else; and after they are dried on the barbecue they m…		Fish	Fish
348	Tupinamba	South America	Eastern South America	Brazil	1614	1611	eHRAF	Claude, d, Métraux, A., & Coughlin, M. (1614). History of the mission of the Capuchin Fathers on the Isle of Maragnan and the surrounding lands. Impr. de F. Huby. https://ehrafworldcultures.yale.edu/document?id=so09-006	306-308	The children stand along the edge of the sea and with their [308v] bows and arrows shoot the fish with much dexterity… swimming out to retrieve them when they are hit… they take them in great quantities and it is the principal exercise of the children, at which they pass much of their time.		Fish	Fish
349	Tupinamba	South America	Eastern South America	Brazil	1851	1570-1587	eHRAF	Soares de Souza, G., & Métraux, A. (1851). Descriptive treatise on Brazil in 1587. In Revista do Instituto Historico e Geographico do Brazil (pp. 94-347 [incomplete]). Impr. Nacional. https://ehrafworldcultures.yale.edu/document?id=so09-008	322	The Tupinamba are good swimmers and divers, and when they must, they can swim from three to four leagues. When they do not have anything to fish with, they enter the water at night and upon feeling the fish catch them by hand; in the same way they get crayfish and shrimps from the bottom of the sea.		Fish, Crayfish, Shrimp	Fish, Crustaceans
350	Lengua	South America	Southern South America	Paraguay	1999	1984-1996	eHRAF	Kidd, S. W. (1999). Love and hate among the people without things: the social and economic relations of the Enxet people of Paraguay. [s.n.]. https://ehrafworldcultures.yale.edu/document?id=sk15-007	129	In contrast, Makthlawaiya comprises mainly swampland and has tremendous resources for fishing. Although some fishing is possible all year round, between January and February, when the swamps are at their deepest, fishing is more difficult. However, as the water level falls, the possibilities increase significantly: shallow water and mud - commonly experienced between April and June - are perfect …		Fish, Eel	Fish
351	Lengua	South America	Southern South America	Paraguay	1999	1984-1996	eHRAF	Kidd, S. W. (1999). Love and hate among the people without things: the social and economic relations of the Enxet people of Paraguay. [s.n.]. https://ehrafworldcultures.yale.edu/document?id=sk15-007	139	As well as spending time in leisure, the Enxet also try, if possible, to undertake productive activities that are enjoyable. 58 58 Cf. Overing (1993b:55). Indeed, it is important to bear in mind that many activities are not considered to be “work” - [-]tamheykha - a concept that, as I explained earlier, is associated with continuous repetition. Hunting, fishing, gathering and collecting honey are…		Fish	Fish
352	Lengua	South America	Southern South America	Paraguay	1911	1889-1909	eHRAF	Grubb, W. B. (Wilfred B., & Jones, ed., H. T. Morrey (Humphrey Tudor Morrey). (1911). An unknown people in an unknown land: an account of the life and customs of the Lengua Indians of the Paraguayan Chaco, with adventures and experiences during twenty years’ pioneering and exploration amongst them. Seeley and Co. Limited. https://ehrafworldcultures.yale.edu/document?id=sk15-001	83	Towards evening, arming themselves with bundles of short sticks, the Indians enter the swamp, and, encircling a number of young birds swimming or fluttering over the surface of the water, kill them by blows from the sticks. Sometimes the hunters will hide in a clump of weed, and, moving it with them, will cautiously advance upon the unsuspecting birds, and, occasionally diving underneath them, ca…		Birds	Birds
353	Lengua	South America	Southern South America	Paraguay	1901	1895-1900	eHRAF	Hawtrey, S. H. C. (1901). The Lengua Indians of the Paraguayan Chaco. Journal of the Anthropological Institute of Great Britain and Ireland, Vol. 31, 280–299. https://ehrafworldcultures.yale.edu/document?id=sk15-002	287	Fish are obtained generally by following the water in the swamps, where they often lie so thick in the stagnant pools that they can easily be caught by hand. Indians also make a little conical wicker basket about 2 feet high ( Plate XL, 3 ), open at base and apex, which when placed over the fish easily enables the fisherman to catch it by putting his hand through the hole at the top. In the swamp…		Fish, Eel	Fish
354	Yahgan	South America	Southern South America	Argentina, Chile	1937	1918-1924	eHRAF	Gusinde, M., & Schütze, F. (1937). The Yahgan: the life and thought of the water nomads of Cape Horn. In Die Feuerland-Indianer [The Fuegian Indians]: Vol. Vol. II (p. HRAF: xv, 1471 [incomplete] [original: 365-1185, 1278-1499 ]). Anthropos-Bibliothek. https://ehrafworldcultures.yale.edu/document?id=sh06-001	182	The very tasty oxystomes are also appreciated by the Yamana as a delicacy. We refer to the large a□ya ( Lithodes antarctica ) and the small st□káluš ( Paralomis granulosus ). These animals are found there in considerable numbers and constantly move up and down the coast on the sea floor according to the movements of ebb and flow. They are always, however, under a considerable amount of water. The…		Crab	Crustaceans
355	Yahgan	South America	Southern South America	Argentina, Chile	1937	1918-1924	eHRAF	Gusinde, M., & Schütze, F. (1937). The Yahgan: the life and thought of the water nomads of Cape Horn. In Die Feuerland-Indianer [The Fuegian Indians]: Vol. Vol. II (p. HRAF: xv, 1471 [incomplete] [original: 365-1185, 1278-1499 ]). Anthropos-Bibliothek. https://ehrafworldcultures.yale.edu/document?id=sh06-001	260	In exceptional cases the Indian woman jumps out of her canoe and dives down to get the sea urchin with her hands (273) 273. Despard (b):697 had already observed that “women dive for sea-eggs and the finer kinds of mussels” /cited in English/. . She does this when she sees several animals next to each other on the sea floor, which she cannot grasp with her crab fork because of the tangle of algae …		Sea eggs, Mussels	Shellfish/Other seafood
356	Yahgan	South America	Southern South America	Argentina, Chile	1937	1918-1924	eHRAF	Gusinde, M., & Schütze, F. (1937). The Yahgan: the life and thought of the water nomads of Cape Horn. In Die Feuerland-Indianer [The Fuegian Indians]: Vol. Vol. II (p. HRAF: xv, 1471 [incomplete] [original: 365-1185, 1278-1499 ]). Anthropos-Bibliothek. https://ehrafworldcultures.yale.edu/document?id=sh06-001	76	Men do not like to dive into the water and bathe. Women go into the water more often to gather the lower marine fauna or to swim to the canoe. On very rare hot summer days a few men sometimes splash on the beach, without venturing more than two or three steps into the water. This is done primarily, however, 418 to refresh oneself in an effort to withstand the unusual heat (93) 93. According to Hy…		'Lower marine fauna'
357	Yahgan	South America	Southern South America	Argentina, Chile	1937	1918-1924	eHRAF	Gusinde, M., & Schütze, F. (1937). The Yahgan: the life and thought of the water nomads of Cape Horn. In Die Feuerland-Indianer [The Fuegian Indians]: Vol. Vol. II (p. HRAF: xv, 1471 [incomplete] [original: 365-1185, 1278-1499 ]). Anthropos-Bibliothek. https://ehrafworldcultures.yale.edu/document?id=sh06-001	773	Actually the exercises for girls are restricted to careful and industrious assistance in the women's work of obtaining food. They get the large mussels that are buried deeper, dive down to the shallow sea-bottom and catch sea urchins, fish with the line and bring up large crabs with the crab fork, get birds' nests in the thickets and on the ground, and gather fungi and berries, all under the dire…		Sea urchins	Shellfish/Other seafood

## Sheet: Dataset S5) Sex & Social Statu 
QUOTE NUMBER	SOCIETY DETAILS				SOURCE DETAILS					DATA
	Society	Region	Sub-region	Countries	Publication Date	Observation/ Coverage Date/s	Document Source	Document	Page number/s	Quote	Interpretive Notes	Sex/Social	Context
	RUN
1	!Kung	Africa	Southern Africa	Botswana, Angola, Namibia, South Africa	1981	1969-1971	eHRAF	Shostak, M. (1981). Nisa, the life and words of a !Kung woman. Harvard University Press. https://ehrafworldcultures.yale.edu/document?id=fx10-026	101-102	I hadn't really caught it well and it freed itself and ran away. We all ran, chasing after it, and we ran and ran. But I ran so fast that they all dropped behind and then I was alone, chasing it, running as fast as I could. Finally, I was able to grab it. I jumped on it and killed it. Then I picked it up by the legs and carried it back on my shoulders. I was breathing very hard, “Whew … whew … wh…		Social	Hunting
2	Chiricahua	North America	Southwest and Basin	United States, Mexico	1941	1931-1937	eHRAF	Opler, M. E. (1941). An Apache life-way: the economic, social, and religious institutions of the Chiricahua Indians. University of Chicago Press. https://ehrafworldcultures.yale.edu/document?id=nt08-001	67	Now I am going to train you so that when you get to be a few years older you will be almost as good as any man. Your mind will be well developed. Your legs will be developed so nobody can outrun you. You will be able to keep up with others when you are running long distances. Getting up early in the morning, running to the top of that hill and back will give you a strong mind, a strong heart, and…		Social	Non-specific
3	Chiricahua	North America	Southwest and Basin	United States, Mexico	1941	1931-1937	eHRAF	Opler, M. E. (1941). An Apache life-way: the economic, social, and religious institutions of the Chiricahua Indians. University of Chicago Press. https://ehrafworldcultures.yale.edu/document?id=nt08-001	67	Physical fitness is considered by some parents even more vital for survival than the assistance of relatives.		Social	Non-specific
4	Chiricahua	North America	Southwest and Basin	United States, Mexico	1971	1931-1932	External	Opler, M.E., 1971. Plains and Pueblo influences in Mescalero Apache culture. In: Themes in Culture: Essays in Honor of Morris E. Opler. Kayumanggi Publishers, Quezon City	84	At Zuñi and Laguna, boys were not allowed to smoke until they had first killed a coyote. Despite their fear of the coyote and their reluctance to touch it, Mescalero boys followed much the same procedure. We have numerous accounts of how Mescalero had to run down coyotes on foot before they might begin smoking, in order to follow this social injunction. Even today, in the absence of the custom it…		Social	Ritual
5	Copper Inuit	North America	Arctic and Subarctic	Canada	1959	1914-1916	eHRAF	Jenness, D. (1959). The people of the twilight. University of Chicago Press. https://ehrafworldcultures.yale.edu/document?id=nd08-029	112	Ikpuck passed them by with a brief glance; he refused to turn back empty-handed when caribou surrounded us on every side, and wished to continue the chase indefinitely, even though we slept on the uncovered snow. But I was less jealous of my reputation as a hunter, and with some difficulty persuaded him to accompany me to camp.		Social	Hunting
6	Ingalik	North America	Arctic and Subarctic	United States	1958	1934, 1937, 1956	eHRAF	Osgood, C. (1958). Ingalik social culture. In Yale University publications in anthropology(Issue 53, p. 289). Published for the Dept. of Anthropology, Yale University, by The Yale University Press. https://ehrafworldcultures.yale.edu/document?id=na08-002	253	Although there are no mosquitoes to bite one in the winter, which is a blessing, nevertheless travel on snowshoes can be exhausting as a man must run much of the time. A man walks out of the village slowly with quiet dignity, but once he has disappeared from sight, he usually starts to run. If he did not, he would probably become cold. Although individuals vary in the amount of running that they …		Social	Non-specific
7	Klamath	North America	Plains and Plateau	United States	1950	1947	eHRAF	Pearsall, M. (1950). Klamath childhood and education. In Anthropological records (Vol. 9, Issue 5, pp. 339–351). University of California Press. https://ehrafworldcultures.yale.edu/document?id=nr10-004	346	Only individuals who arise early throughout their lives to run and swim will be lucky and successful. Children are constantly exhorted to run and exercise in order to become “smart.”		Social	Non-specific
8	Klamath	North America	Plains and Plateau	United States	1950	1947	eHRAF	Pearsall, M. (1950). Klamath childhood and education. In Anthropological records (Vol. 9, Issue 5, pp. 339–351). University of California Press. https://ehrafworldcultures.yale.edu/document?id=nr10-004	346	Foot races are popular among boys and girls as well as adults. The races are run principally on summer or fall afternoons when large groups are gathered on Klamath Karsh to gather wokas (water-lily seeds). Past runners gain a great deal of prestige, so that all children aspire to be such. Children are spectators at the adult matches; then they organize their own. The adults are as eager to watch …		Social	Sport
9	Montagnais	North America	Arctic and Subarctic	Canada	1973	1966-1968	eHRAF	Henriksen, G. (1973). Hunters in the barrens: the Naskapi on the edge of the White Man’s world. In Newfoundland social and economic studies(Issue 12, pp. 11, 130). Memorial University of Newfoundland. https://ehrafworldcultures.yale.edu/document?id=nh06-019	107	the Naskapi evaluate much of their actions with direct reference to the physical environment. It is prestigious to travel long distances in a short time, and to defy storms, hunger, and other trials which nature may bring forth		Social	Non-specific
10	Montagnais	North America	Arctic and Subarctic	Canada	1973	1966-1968	eHRAF	Henriksen, G. (1973). Hunters in the barrens: the Naskapi on the edge of the White Man’s world. In Newfoundland social and economic studies(Issue 12, pp. 11, 130). Memorial University of Newfoundland. https://ehrafworldcultures.yale.edu/document?id=nh06-019	50	When only men are travelling, the competitive element is very strong. Although they keep together and seldom pass each other on the trail, the ideals of toughness and endurance can keep everybody running for fourteen hours at a stretch with only a twenty minute stop at noon. One must have a good excuse to give up this race without losing face.		Social	Non-specific
11	Saulteaux	North America	Arctic and Subarctic	Canada, United States	1860	1855	eHRAF	Kohl, J. G., & Wraxall Sir, L. (1860). Kitchi-Gami: wanderings round Lake Superior. Chapman and Hall. https://ehrafworldcultures.yale.edu/document?id=ng06-020	125-126	Even the Indian girls dream at times that they will become mighty runners, and evince a pride in excelling in this art, like the men. A case occurred during my stay at La Pointe. A warlike maiden suddenly appeared, who boasted of having taken a Sioux scalp, and she was led in triumph from lodge to lodge. I was told that a supernatural female had appeared to this girl, who was now nineteen, during…		Sex, Social	Marriage, Warfare
12	Saulteaux	North America	Arctic and Subarctic	Canada, United States	1860	1855	eHRAF	Kohl, J. G., & Wraxall Sir, L. (1860). Kitchi-Gami: wanderings round Lake Superior. Chapman and Hall. https://ehrafworldcultures.yale.edu/document?id=ng06-020	122	I often had an opportunity of noticing that the Indians value speed of foot as highly among their people as the Greeks did in their Achilles, and that they can cover an extraordinary space of ground by their persistent and steady trot.		Social	Non-specific
13	Shavante	South America	Eastern South America	Brazil	1967	1958, 1962, 1964	eHRAF	Maybury-Lewis, D. (1967). Akwẽ-Shavante society. Clarendon Press. https://ehrafworldcultures.yale.edu/document?id=sp26-001	246	A log race serves as a demonstration of the male virtues Shavante most admire—hardness and fleetness.		Social	Sport
14	Timbira	South America	Eastern South America	Brazil	1946	1928-1936	eHRAF	Nimuendaju, C., & Lowie, R. H. (1946). The Eastern Timbira. In University of California Publications in American archaeology and ethnology (Vol. 41, pp. x, 357 , 42 plates). Universtiy of California Press. https://ehrafworldcultures.yale.edu/document?id=so08-001	144	They exercise themselves from boyhood on in agility and strength by wrestling, running, and leaping; and lifting heavy loads to their shoulders they run three or four miles without a rest, thereby winning prizes, the highest consisting of beautiful young girls for wives.		Sex, Social	Marriage, Sport
15	Timbira	South America	Eastern South America	Brazil	1990	1957-1979	eHRAF	Crocker, W. H. (William H. (1990). The Canela (Eastern Timbira), I: an ethnographic introduction. In Smithsonian contributions to anthropology (Issue 33, pp. xix, 487). Smithsonian Institution Press. https://ehrafworldcultures.yale.edu/document?id=so08-005	111	In his enclosure of mats, the youth's uncles, but particularly his advising-uncle, lecture him about the use of restrictions to avoid pollutions in order to become a strong, effective man, especially for hunting and running.		Social	Non-specific
16	Timbira	South America	Eastern South America	Brazil	1990	1957-1979	eHRAF	Crocker, W. H. (William H. (1990). The Canela (Eastern Timbira), I: an ethnographic introduction. In Smithsonian contributions to anthropology (Issue 33, pp. xix, 487). Smithsonian Institution Press. https://ehrafworldcultures.yale.edu/document?id=so08-005	190	When a young girl dies before she has become pregnant, the mourning throughout the village is intense. The emotion is also strong when a handsome young man with great abilities in running and singing dies.		Social	Non-specific
17	Tupinamba	South America	Eastern South America	Brazil	1614	1611	eHRAF	Claude, d, Métraux, A., & Coughlin, M. (1614). History of the mission of the Capuchin Fathers on the Isle of Maragnan and the surrounding lands. Impr. de F. Huby. https://ehrafworldcultures.yale.edu/document?id=so09-006	290-295	When they have gathered, the prisoner is unbound one or two days [291] before death, and he is set free as before, but this is not for long, for as soon as they have removed his fetters from his legs, they say: “Ecoäin” “Run away”. At this moment the poor devil runs as fast as he can as if he wanted to escape, the crowd starts immediately after him and the unfortunate does not go far before he is…		Social	Ritual
18	Yukaghir	Asia	North Asia	Russia	1975	1895-1896, 1901-1902	eHRAF	Jochelson, W. (1975). The Yukaghir and the Yukaghirized Tungus. In American Museum of Natural History, New York. Memoirs ; The Jesup North Pacific Expedition. Publications: Vol. v. 13 (pp. xvi, 469 , [15] leaves of plates). AMS Press. https://ehrafworldcultures.yale.edu/document?id=rv03-001	123-124	Sometimes one individual would be the "strongman" as well as the chief huntsman of the clan; but more frequently these two honorary positions were filled by different persons, for not all qualifications required from the warrior were indispensable to the hunter, and vice versa. The hunter, although necessarily brave and alert, did not have to equal the "strong man" in these qualities. The former,…		Social	Hunting
19	Yukaghir	Asia	North Asia	Russia	1963	1895-1902	eHRAF	Forde, C. D. (1963). The Yukaghir: reindeer hunters in the Siberian tundra. In Habitat, economy, and society, by C. Daryll Forde (pp. 101–106). E. P. Dutton & Co., Inc. https://ehrafworldcultures.yale.edu/document?id=rv03-005	105	The young men are severely trained for the difficult and exhausting task of reindeer hunting, for a herd once disturbed moves off with great speed and must be followed relentlessly for days if a kill is to be made. If ambushes are impossible some part of a herd is separated off and chased at the run over many miles until the exhausted animals can be approached more closely and brought down with a…		Social	Hunting, Leadership position
20	Yukaghir	Asia	North Asia	Russia	1975	1895-1896, 1901-1902	eHRAF	Jochelson, W. (1975). The Yukaghir and the Yukaghirized Tungus. In American Museum of Natural History, New York. Memoirs ; The Jesup North Pacific Expedition. Publications: Vol. v. 13 (pp. xvi, 469 , [15] leaves of plates). AMS Press. https://ehrafworldcultures.yale.edu/document?id=rv03-001	122	The hunter had to be a quick runner with and without snowshoes. The Yukaghir were as famous for their running as they were for their bravery. In order to practise running, the young men frequently arranged running-contests. Even now, when the energy of these people has been totally broken, the Yukaghir are tireless runners. I have seen young men who could run uninterruptedly over the winter ice o…		Social	Hunting
	CLIMB
21	Semang	Asia	Southeast Asia	Malaysia, Thailand	1906	Not stated	External	Skeat, W. W., & Blagden, O. (1906). Pagan Races of the Malay Peninsula, Vol. 2 (Vol. 2). Macmillan. London.	67-68	Their marriage ceremonies (he says) were very simple; one custom was for the relations on both sides to sit on the ground round an ant-heap, and for the bride or her father to question the bridegroom as follows: - "Are you clever with a blowpipe?" "Can you fell trees cleverly?" "Are you a good climber?" and "Do you smoke cigarettes?" If these questions were answered in the affirmative, the brideg…	Refers to the wedding customs of the Ulu Langat Sakai	Sex	Marriage
	SWIM & DIVE
22	Callinago	Middle America and the Caribbean	Carribean	Dominica	1948	1650-1700	eHRAF	Rouse, I. (1948). The Carib. In Handbook of South American Indians, edited by Julian H. Steward: Vol. v. 4 (pp. 547–565). G.P.O. https://ehrafworldcultures.yale.edu/document?id=st13-005	555	Each island also had one or two war chiefs, called ubutu, who were elected to hold office for life. Except that ownership of a caracoli seems to have been one of the requirements for this chieftainship, no heredity was involved in the office. However, a son might succeed his father if he could prove himself worthy. He had to be an experienced warrior with a good record, excel in swimming and divi…		Social	Leadership position
23	Klamath	North America	Plains and Plateau	United States	1950	1947	eHRAF	Pearsall, M. (1950). Klamath childhood and education. In Anthropological records (Vol. 9, Issue 5, pp. 339–351). University of California Press. https://ehrafworldcultures.yale.edu/document?id=nr10-004	346	Only individuals who arise early throughout their lives to run and swim will be lucky and successful. Children are constantly exhorted to run and exercise in order to become “smart.”		Social	Non-specific
24	Pomo	North America	Northwest Coast and California	United States	1952	1894-1915	eHRAF	Barrett, S. A. (Samuel A. (1952). Material aspects of Pomo culture. In Bulletin of the Public Museum of the city of Milwa (Issue nos. 1/2, p. 2 v., 507). Published by order of the Board of Trustees. https://ehrafworldcultures.yale.edu/document?id=ns18-023	335	The power of such waters is further shown by the fact that it is well known that if a man were sufficiently brave to swim across any one of the Blue Lakes he would acquire great power, and would have unbounded luck in hunting and other similar activities.		Social	Ritual
25	Twana	North America	Northwest Coast and California	United States	1960	1939-1956	eHRAF	Elmendorf, W. W. (William W. (1960). The structure of Twana culture. In Research studies : a quarterly publication of Washington State University: Vol. Vol. 38 (Issue 2, pp. xvi, 576). Washington State University. https://ehrafworldcultures.yale.edu/document?id=nr26-012	493	For war power, diving [from heights rather than subaquatic] or swimming was most usual. Some of these were believed to be propitious for particular kinds of spirits. Such localities included salt water off rock points or in whirlpool areas, into which the seeker dived, fresh-water lakes, or rock-slide areas in the high Olympics		Social	Ritual

## Sheet: Dataset S6) Risk
QUOTE NUMBER	SOCIETY DETAILS				SOURCE DETAILS					DATA
	Society	Region	Sub-region	Countries	Publication Date	Observation/ Coverage Date/s	Document Source	Document	Page number/s	Quote	Interpretive Notes	Type
	RUN
1	Aranda	Oceania	Australia	Australia	1936	1881-1935	eHRAF	Chewings, C. (1936). Back in the stone age: the Natives of central Australia. Angus & Robertson, limited. https://ehrafworldcultures.yale.edu/document?id=oi08-039	11	Stony or spinifex country, or parts thickly bestrewn with bindi-eyes (three-cornered jacks) or spiky grass-seeds, that make their feet sore when hunting or travelling, are to them an abomination. One often sees the native trail composed of only a single individual's tracks for those that follow tread on his tracks to avoid the burrs. Notwithstanding the leathery soles of their feet the burrs ofte…		Environmental
2	Aweikoma	South America	Eastern South America	Brazil	1941	1932-1934	eHRAF	Henry, J., Benedict, R., & Kraus, H. F. (1941). Jungle people: a Kaingang tribe of the highlands of Brazil. J. J. Augustin. https://ehrafworldcultures.yale.edu/document?id=sm03-002	4	The gait of the forest rover is unmistakable, for he never just steps; he places his feet. Where a thorn may prick, a vine slash, a fallen log batter; where the earth may crumble underfoot or a snake strike from the concealment of a pile of leaves or a low bush overhanging the trail, every move must be a maneuver.		Animal, Environmental
3	Barama Carib	South America	Amazon and Orinoco	French Guiana, Guyana	1936	1932-1933	eHRAF	Gillin, J. (1936). The Barama River Caribs of British Guiana. In Papers of the Peabody Museum of American Archaeology and Ethnology (Vol. 14, Issue 2, pp. xiv, 274 , 30 plates). The Museum. https://ehrafworldcultures.yale.edu/document?id=sr09-001	56	A party must of course always travel single file, and the eyes must be kept on the ground, in order to watch the footing and to beware of snakes and dangerous insects. If a snake is met on the trail, and this is a frequent occurrence since the reptiles apparently enjoy sunning themselves in the spots of sunlight, which are more often found on the trail, one cuts a long stick, and with it throws t…		Animal
4	Copper Inuit	North America	Arctic and Subarctic	Canada	1922	1913-1916	eHRAF	Jenness, D. (1922). The life of the Copper Eskimos. In Report of the Canadian Arctic Expedition, 1913-1918: Vol. XII (pp. 5-277 , 9 plates). F.A. Acland. https://ehrafworldcultures.yale.edu/document?id=nd08-001	145-152	Polar bears are run down on foot, usually with the help of dogs, and are then speared with harpoons, or with knives lashed to the ends of long poles. We ran down a mother and its cub close to Cape Baring in 1915, after a chase of about five miles.		Animal
5	!Kung	Africa	Southern Africa	Botswana, Angola, Namibia, South Africa	2006	1985-2001	External	Liebenberg, L. (2006). Persistence hunting by modern hunter-gatherers. Current Anthropology, 47(6), 1017-1026.	1024	Apart from their tracking skills, hunters’ knowledge of heat stroke and how to treat it also demonstrates the level of expertise required to practice this hunting method. Hunters push themselves to their limits and usually know when to stop. When I ran with them, I failed to monitor my own condition until it was almost too late. By the time I caught up with !Nate, I was no longer sweating. The hu…	While the injury is done to the anthropologist, the indication is that dehydration and heat stroke represents a real risk to hunters generally	Locomotor-related injury
6	Lengua	South America	Southern South America	Paraguay	1911	1889-1909	eHRAF	Grubb, W. B. (Wilfred B., & Jones, ed., H. T. Morrey (Humphrey Tudor Morrey). (1911). An unknown people in an unknown land: an account of the life and customs of the Lengua Indians of the Paraguayan Chaco, with adventures and experiences during twenty years’ pioneering and exploration amongst them. Seeley and Co. Limited. https://ehrafworldcultures.yale.edu/document?id=sk15-001	58	The scene is changed to a great swamp, with little islands dotted about, and on one of these stands a similar Indian village. But here the surroundings are very different from those described in the last picture. The village is near the edge of the swamp, which is fully twenty miles in length and from one to four miles in width. The water on the average is waist-deep, but in places the traveller …		Animal, Environmental
7	Lengua	South America	Southern South America	Paraguay	1911	1889-1909	eHRAF	Grubb, W. B. (Wilfred B., & Jones, ed., H. T. Morrey (Humphrey Tudor Morrey). (1911). An unknown people in an unknown land: an account of the life and customs of the Lengua Indians of the Paraguayan Chaco, with adventures and experiences during twenty years’ pioneering and exploration amongst them. Seeley and Co. Limited. https://ehrafworldcultures.yale.edu/document?id=sk15-001	65	Therefore, in forming a fair estimate of their work, the trying conditions under which they labour must be taken into account. Hunting, for example, which is the chief occupation of the men, is by no means a pastime or recreation, but a serious, onerous, and often dangerous undertaking. It is indeed a great task of endurance, for they have to spend hours in search of game, exposed to a tropical s…		Animal, Environmental
8	Lengua	South America	Southern South America	Paraguay	1911	1889-1909	eHRAF	Grubb, W. B. (Wilfred B., & Jones, ed., H. T. Morrey (Humphrey Tudor Morrey). (1911). An unknown people in an unknown land: an account of the life and customs of the Lengua Indians of the Paraguayan Chaco, with adventures and experiences during twenty years’ pioneering and exploration amongst them. Seeley and Co. Limited. https://ehrafworldcultures.yale.edu/document?id=sk15-001	87	But when the jaguar is hunted he shows fight, especially when cornered, or with cubs, as is instanced by the many scars that Indians carry who engage in this dangerous sport, in which some not unfrequently lose their lives. In these hunts they generally lose a large number of their dogs, the jaguar ripping up with a single blow any that come within reach		Animal
9	Lengua	South America	Southern South America	Paraguay	1967	1963	eHRAF	Loewen, J. A. (Jacob A. (1967). Lengua festivals and functional substitutes. Practical Anthropology, Vol. 14(1), 15–36. https://ehrafworldcultures.yale.edu/document?id=sk15-004	258	I tried to adjust the gun, but it still would not fire. Then the tiger jumped. I threw myself down and the tiger jumped over me. The tiger turned, jumped, and missed again. The third time he knocked the gun out of my hand and tore my clothes and clawed my arm and my leg. Then growling he began to chew the butt of my gun. I then said to him, “Father Tiger, I must get my gun and kill you.” I reache…		Animal
10	Mbuti	Africa	Central Africa	Congo	1965	1951, 1957, 1958	eHRAF	Turnbull, C. M. (1965). Wayward servants: the two worlds of the African Pygmies. The Natural History Press. https://ehrafworldcultures.yale.edu/document?id=fo04-014	163	Some hunters like to make a kill on their own, not so much to gain status, for such status is virtually meaningless, but for personal satisfaction. They will trail an elephant, then run up underneath it and jab their spear several times into its belly, aiming at the bladder. If they see urine spurt out they know the elephant will die in a day or so, and they will return to their camp, which will …		Animal
11	Mbuti	Africa	Central Africa	Congo	1965	1951, 1957, 1958	eHRAF	Turnbull, C. M. (1965). Wayward servants: the two worlds of the African Pygmies. The Natural History Press. https://ehrafworldcultures.yale.edu/document?id=fo04-014	164	Alternatively, four or five Mbuti will lie in wait, and when an elephant appears one will stand out on the trail in front of it so that it stops. At that moment one who is concealed behind will run out and slice the tendon of one of the rear heels. The elephant will spin around, partially immobilized, whereupon another concealed strategically will run out and slice the other tendon. The elephant …		Animal
12	Mundurucu	South America	Amazon and Orinoco	Brazil	2001	1979-1981	eHRAF	Burkhalter, S. B. (2001). Amazon gold rush: markets and the Mundurucu Indians. University Microfilms International. https://ehrafworldcultures.yale.edu/document?id=sq13-015	68	Second, peccaries react viciously when attacked and can easily tear a hunter to shreds with their sharp tusks or corner him up a tree for hours.		Animal
13	Pomo	North America	Northwest Coast and California	United States	1926	1924-1925	eHRAF	Loeb, E. M. (1926). Pomo folkways. In Publications in American archaeology and ethnology (Vol. 19, Issue 2, pp. 149-404 , plates). University of California Press. https://ehrafworldcultures.yale.edu/document?id=ns18-003	218	Goal lines were drawn from one-fourth to one-half of a mile apart. On each of these goal lines two green saplings were set six or eight feet apart with the tops bent inward and lashed together, making an arch. The object of the game was to drive the ball through the goal defended by the opposing team. One goal constituted a game. If a player had the opportunity he might pick up the ball and bat i…		Locomotor-related injury
14	Omaha	North America	Plains and Plateau	United States	1911	1875-1905	eHRAF	Fletcher, A. C. (Alice C., & La Flesche, F. (1911). The Omaha tribe. In Twenty-seventh annual report of the Bureau of American Ethnology, 1905-06 (pp. 17-672 , 65 plates). Government Printing Office. https://ehrafworldcultures.yale.edu/document?id=nq21-001	282	When the designated place for the attack was reached the two youths paused while the hunters divided into two parties. One was to follow the youth with the washa'be; the other the youth with the pipestem. At the command of the watho n' the two young men started and ran at full speed to circle the entire herd, followed by the horsemen. The marshals with their whips held the riders back and in orde…		Animal
15	Siriono	South America	Amazon and Orinoco	Bolivia	1950	1940-1941	eHRAF	Holmberg, A. R. (1950). Nomads of the long bow: the Siriono of eastern Bolivia. In Smithsonian Institution. Institute of Social Anthropology(Issue 10, p. iv,104 plates). U.S. Govt. Print. Off. https://ehrafworldcultures.yale.edu/cultures/sf21/documents/001	93-94	In walking and running through swamp and jungle the naked hunter is exposed to thorns, to spines, and to insect pests; he may fall from a tree (as he frequently does) while harvesting fruits or retrieving game; he is exposed to attacks from jaguars, alligators, and poisonous snakes; he sometimes suffers intensely from heat, cold, and rain.		Animal, Environmental
16	Warrau	South America	Amazon and Orinoco	Guyana, Venezuela	1975	Not specified	eHRAF	Fleischman, M. L. (1984). The Warao: a study in microevolution. University Microfilms International. https://ehrafworldcultures.yale.edu/document?id=ss18-012	11	Travel by foot is slow and very difficult as well as more hazardous than by boat. Snakes abound and at one time caymen and alligators were very numerous. In some sections of the rivers caribe fish, a close relative of the man-eating pirana, are present. To travel without a boat exposes the traveler to these dangers, plus the peril of an occasional deep mud hole that could swallow a struggling man.		Animal, Environmental
17	Warrau	South America	Amazon and Orinoco	Guyana, Venezuela	1945	1933-1944	eHRAF	Turrado Moreno, A., & Muirden, S. (1945). Ethnography of the Guarauno Indians. In Tercera Conferencia Interamericana de Agricultura, Cuadernos Verdes (Issue 15, p. HRAF MS: 328 [Original: 315, plates]). Lit. y Tip. Vargas. https://ehrafworldcultures.yale.edu/document?id=ss18-006	103	I should note that the Guarao rarely go to hunt the jaguar, “ tobe,” and only when the jaguar comes after them when they encounter it when hunting, catching crabs, gathering yuruma, and cutting out honeycombs. The Guarao have a great fear of the jaguar, and should they see one or sense its presence, they take flight. But there are always brave ones who take pleasure in standing up to this wild be…		Animal
18	Yukaghir	Asia	North Asia	Russia	1975	1895-1896, 1901-1902	eHRAF	Jochelson, W. (1975). The Yukaghir and the Yukaghirized Tungus. In American Museum of Natural History, New York. Memoirs ; The Jesup North Pacific Expedition. Publications: Vol. v. 13 (pp. xvi, 469 , [15] leaves of plates). AMS Press. https://ehrafworldcultures.yale.edu/document?id=rv03-001	126	I was told by the Yukaghir that during very fast runs on snowshoes, bloody foam appears at the mouths of the hunters.		Locomotor-related injury
19	Yurak Samoyed	Asia	North Asia	Russia	1847	1844	eHRAF	Islavin, Vladimīr, and Sheldon Wise. The Samoyed in Their Domestic and Social Life. Ministerstva Gosudarstvennykh Imushchest, 1847, https://ehrafworldcultures.yale.edu/document?id=ru41-002.	50	The Samoyeds display special skill and bravery in this dangerous type of hunting, and it is well known that, if a Samoyed finds a bear track, he will tell no one about it, but will head for the den alone, so as not to share the prize with anyone; it frequently happens that such daring costs him his life, and he disappears without a trace, but more often he is victorious in the unequal struggle.		Animal
	CLIMB
20	!Kung	Africa	Southern Africa	Botswana, Angola, Namibia, South Africa	1959	1952-1953	eHRAF	Marshall, L., 1959. Marriage among ǃKung Bushmen. Africa: Journal of the International African Institute. 29	259	When Bushmen tell young people not to climb baobab trees they should listen. It is seldom that a person lives who falls from a baobab tree, they are so high.		Falls
21	!Kung	Africa	Southern Africa	Botswana, Angola, Namibia, South Africa	1979	1963-1973	eHRAF	Howell, N. (1979). Demography of the Dobe !Kung. In Population and social structure (pp. 22, 389). Academic Press. https://ehrafworldcultures.yale.edu/document?id=fx10-019	57	Other occupational hazards of hunting and gathering as a way of life are falls from trees (in the course of gathering honey or fruit)		Falls
22	!Kung	Africa	Southern Africa	Botswana, Angola, Namibia, South Africa	1959	1951-1955	eHRAF	Thomas, E. M. (1959). The harmless people. Knopf. https://ehrafworldcultures.yale.edu/document?id=fx10-009	258	Before we left, he sat in his werf telling me stories of people who thought that they could climb baobab trees but whose self-confidence had been excessive, because they had all fallen, each and every one.		Falls
23	Ainu	Asia	East Asia	Japan	1927	1877-1924	eHRAF	Batchelor, J. (1927). Ainu life and lore: echoes of a departing race. Kyobunkwan. https://ehrafworldcultures.yale.edu/document?id=ab06-002	327	Should a person climb a tree and then fall out of if and be killed, or should a person cut down a tree and be killed by its fall, such a death is called ‘getting harm from the tree.’ Such accidents are caused by the multitude of demons inhabiting the various parts of the trunk, branches and leaves. When one has been killed thereby, the people ought to meet together, cut the tree down, chop it up …		Falls
24	Aleut	North America	Arctic and Subarctic	United States	1840	1823-1834	eHRAF	Innokentii, M. of M., Saint, Kolomna, kompaniia, R., Keen, B., & Kardinelowska, A. (1840). Notes on the Islands of the Unalaska District. Russian-American Company. https://ehrafworldcultures.yale.edu/cultures/na06/documents/001	400-401	This type of hunting is one of the most dangerous, since it necessitates climbing high cliffs which are inaccessible not only to people, but to wild animals as well.	Refers to the snaring of birds	Falls
25	Andamanese	Asia	South Asia	India	1966	1951-1955	eHRAF	Cipriani, L., & Cox, D. T. (1966). The Andaman islanders. Frederick A. Praeger, Inc. https://ehrafworldcultures.yale.edu/document?id=az02-011	48	The Onges themselves are, however, occasionally bitten, with serious consequences. One of them, aged twenty-five, climbed into a very high tree after honey, and unwittingly put his left hand on a snake hidden in the leaves, where it had climbed to search for birds' eggs. It bit just above the elbow, causing an alarming swelling of the arm with severe pain and fever. He was brought to me semi-cons…		Animal
26	Andamanese	Asia	South Asia	India	1961	1951-1953	eHRAF	Cipriani, L. (1961). Hygiene and medical practices among the Onge (Little Andaman). Anthropos, Vol. 56, 481-500 , 8 plates. https://ehrafworldcultures.yale.edu/document?id=az02-006	496	an Onge friend of about 25 who had climbed a tall tree to collect honey, inadvertently seized with his left hand a snake concealed in a tuft of creepers, and was bitten above the elbow. Frightful swelling ensued, together with shooting pains and a raging fever. The man was brought to me unconscious, his left arm had already assumed the appearance of a huge, rigid, elongated sausage.		Animal
27	Aranda	Oceania	Australia	Australia	1925	Not specified	eHRAF	Basedow, H. (1925). The Australian aboriginal. F. W. Preece and sons. https://ehrafworldcultures.yale.edu/document?id=oi08-007	122-123	One of the commonest methods is to cut shallow notches in the bark of the butt, one above the other, and so placed that the toes of either foot of the climber can be placed into them, alternately right and left. The climber, as he ascends, cuts fresh notches into the bark with his tomahawk; and if the butt is so big that he cannot hold on to it, he is obliged to cling to a notch with the fingers …		Falls
28	Aranda	Oceania	Australia	Australia	1925	Not specified	eHRAF	Basedow, H. (1925). The Australian aboriginal. F. W. Preece and sons. https://ehrafworldcultures.yale.edu/document?id=oi08-007	122-123	It is wonderful with what assurance and ease the native accomplishes this dangerous task; and one marvels how it is possible for him to retain his balance against the vertical trunk of the tree. The notches, too, which he cuts into the bark, are so shallow that only the very toe-tips can be inserted. One uncertain movement, or one slip of either toe or finger, and he would fall to the ground; and…		Falls
29	Aweikoma	South America	Eastern South America	Brazil	1941	1932-1934	eHRAF	Henry, J., Benedict, R., & Kraus, H. F. (1941). Jungle people: a Kaingang tribe of the highlands of Brazil. J. J. Augustin. https://ehrafworldcultures.yale.edu/document?id=sm03-002	162	When the Kaingáng were first pacified, says the agent, they climbed up to a hive if it was out of reach, but in these degenerate days they chop the tree down rather than climb it. Although the Kaingáng did not always climb up to a hive that was too far up on the trunk to be reached from a scaffold, they certainly did it frequently, and 1 per cent of the total number of deaths was due to falls fro…		Falls
30	Aweikoma	South America	Eastern South America	Brazil	1941	1932-1934	eHRAF	Henry, J., Benedict, R., & Kraus, H. F. (1941). Jungle people: a Kaingang tribe of the highlands of Brazil. J. J. Augustin. https://ehrafworldcultures.yale.edu/document?id=sm03-002	151	Pathí is a character developed further in other origin myths. He was a young man with an enormous appetite, and his father fell from a tree which he had climbed in search of food for him; this was the origin of death.	Indicates the relevance of mortality risk from tree climbing to the society	Falls
31	Eyak	North America	Arctic and Subarctic	United States	1938	1930, 1933, 1935	eHRAF	Birket-Smith, K., & De Laguna, F. (1938). The Eyak Indians of the Copper River Delta, Alaska. Levin & Munksgaard, E. Munksgaard. https://ehrafworldcultures.yale.edu/cultures/na07/documents/001	100	Tale 3 illustrates the dangers of falling from a cliff when goat hunting. It was considered the most dangerous type of hunting, and this is reflected in the taboos (see Magic ). ABERCROMBIE says that the natives had to climb above the goat in order to get close enough to shoot, because the goat always looked down the mountainside for its enemies.		Falls
32	Hadza	Africa	Eastern Africa	Tanzania	2010	1995-2005	eHRAF	Marlowe, F. (2010). The Hadza: hunter-gatherers of Tanzania. In Origins of human behavior and culture (Issue No. 3, pp. x, 325). University of California Press. https://ehrafworldcultures.yale.edu/document?id=fn11-001	119	The Hadza sometimes find meat stashed in a tree by a leopard. One Hadza man with only one eye claims he lost an eye when he was stealing meat from a leopard (he did get the meat). The Hadza themselves sometimes stash game in trees when they need to leave it and go back to camp.		Animal
33	Hadza	Africa	Eastern Africa	Tanzania	2004	1995-2003	eHRAF	Marlowe, F. (2004). The Hadza. In , cultures: Vol. Vol. 2 (pp. 689–696). Kluwer Academic/Plenum Publishers. https://ehrafworldcultures.yale.edu/document?id=fn11-017	694	Old men are the most likely to fall out of tall baobab trees and to their deaths since they continue to try to collect honey into old age.		Falls
34	Hadza	Africa	Eastern Africa	Tanzania	2004	1995-2003	eHRAF	Marlowe, F. (2004). The Hadza. In , cultures: Vol. Vol. 2 (pp. 689–696). Kluwer Academic/Plenum Publishers. https://ehrafworldcultures.yale.edu/document?id=fn11-017	695	Causes of death include … falling from baobab trees when collecting honey		Falls
35	Hadza	Africa	Eastern Africa	Tanzania	1979	1958-1961, 1965-1967	eHRAF	Woodburn, J. (1979). Minimal politics: the political organization of the Hadza of north Tanzania. In politics in leadership: a comparative perspective (pp. 244–266). Clarendon Press ; Oxford University Press. https://ehrafworldcultures.yale.edu/document?id=fn11-003	260	In hunting and gathering there are certain generally accepted and recognized dangers, of which the most striking are perhaps the danger of falling when climbing for honey and the danger of snake-bite.		Animal, Falls
36	Ingalik	North America	Arctic and Subarctic	United States	1958	1934, 1937, 1956	eHRAF	Osgood, C. (1958). Ingalik social culture. In Yale University publications in anthropology(Issue 53, p. 289). Published for the Dept. of Anthropology, Yale University, by The Yale University Press. https://ehrafworldcultures.yale.edu/document?id=na08-002	148	A woman who has decided to take her own life ideally bathes and puts on new clothes. Females apparently prefer to die by hanging. The girl may use her inside belt, another line of babiche, or one of braided willow bark. No knot is required if the inner belt is chosen since one end will be simply inserted through the slit in the other. Otherwise, a slip knot serves. The girl, perhaps crazy from fr…		Falls (suicide by hanging)
37	Lengua	South America	Southern South America	Paraguay	1911	1889-1909	eHRAF	Grubb, W. B. (Wilfred B., & Jones, ed., H. T. Morrey (Humphrey Tudor Morrey). (1911). An unknown people in an unknown land: an account of the life and customs of the Lengua Indians of the Paraguayan Chaco, with adventures and experiences during twenty years’ pioneering and exploration amongst them. Seeley and Co. Limited. https://ehrafworldcultures.yale.edu/document?id=sk15-001	88	Several hunters had gone into the forest and had become scattered in searching for honey. One, having observed a hollow in a tree, climbed it in order to extract the much-sought-after dainty. While busily occupied in this, he was horrified to see a huge jaguar coming in his direction. It took its stand beneath the tree, occasionally looking up at him, while it mauled his hide sandals, which he ha…		Animal
38	Marshallese	Oceania	Micronesia	Marshall Islands	1914	ca. 1900	eHRAF	Erdland, A., & Neuse, R. (1914). The Marshall Islanders: life and customs, thought and religion of a South Seas people. In Anthropos Bibliothek ethnological monographs (Vol. 2, Issue 1, p. HRAF ms: iii, 296 [original: xiv, 376 ]). [s.n.]. https://ehrafworldcultures.yale.edu/document?id=or11-003	102	The person who is tired of life commits suicide by falling from a palm or, diving deep in the lagoon, piercing himself on a piece of coral.		Falls (suicide)
39	Marshallese	Oceania	Micronesia	Marshall Islands	1914	ca. 1900	eHRAF	Erdland, A., & Neuse, R. (1914). The Marshall Islanders: life and customs, thought and religion of a South Seas people. In Anthropos Bibliothek ethnological monographs (Vol. 2, Issue 1, p. HRAF ms: iii, 296 [original: xiv, 376 ]). [s.n.]. https://ehrafworldcultures.yale.edu/document?id=or11-003	261	Anyone who eats a ripe breadfruit or pandanus fruit that has fallen from the tree and burst will fall and break a limb when climbing a tree.		Falls
40	Mundurucu	South America	Amazon and Orinoco	Brazil	2001	1979-1981	eHRAF	Burkhalter, S. B. (2001). Amazon gold rush: markets and the Mundurucu Indians. University Microfilms International. https://ehrafworldcultures.yale.edu/document?id=sq13-015	68	Second, peccaries react viciously when attacked and can easily tear a hunter to shreds with their sharp tusks or corner him up a tree for hours.		Animal
41	Semang	Asia	Southeast Asia	Malaysia, Thailand	1979	1971-1972, 1973, 1975, 1976	eHRAF	Endicott, K. M. (1979). Batek Negrito religion: the world-view and rituals of a hunting and gathering people of Peninsular Malaysia. Clarendon Press ; Oxford University Press. https://ehrafworldcultures.yale.edu/document?id=an07-004	81	Anyone who breaks the rules of proper social conduct will be punished by Tohan, the deity who originally created humans and who continues to send and take back their life-souls (ñawa') (see Chapter 4). The severity of the punishment is proportional to the seriousness of the offence. One method of punishment used by Tohan is to cause the offender to fall out of a tree. This may or may not be fatal.	Indicative of the risk of death by climbing	Falls
42	Semang	Asia	Southeast Asia	Malaysia, Thailand	1979	1971-1972, 1973, 1975, 1976	eHRAF	Endicott, K. M. (1979). Batek Negrito religion: the world-view and rituals of a hunting and gathering people of Peninsular Malaysia. Clarendon Press ; Oxford University Press. https://ehrafworldcultures.yale.edu/document?id=an07-004	59	The Batek Teh say they recite a spell (jampi') instead of singing a song. The smell of the smoke and the sound of the song are supposed to reach the top of the firmament and the stone pillars and thus to inform Gobar and the hala'that the Batek are thankful for the fruit. If this is not done, a hala'-tiger will come and kill the offender, or Gobar will kill him with a thunderstorm. Some say the o…	Indicative of the risk of death by climbing	Falls
43	Semang	Asia	Southeast Asia	Malaysia, Thailand	1979	1971-1972, 1973, 1975, 1976	eHRAF	Endicott, K. M. (1979). Batek Negrito religion: the world-view and rituals of a hunting and gathering people of Peninsular Malaysia. Clarendon Press ; Oxford University Press. https://ehrafworldcultures.yale.edu/document?id=an07-004	174	When the first fruits of certain species and the first honey are brought in each year, some incense must be burned and a spell recited or Karei will send a tiger to kill the person who gathered them or will cause him to fall out of a tree.	Indicative of the risk of death by climbing	Falls
44	Siriono	South America	Amazon and Orinoco	Bolivia	1950	1940-1941	eHRAF	Holmberg, A. R. (1950). Nomads of the long bow: the Siriono of eastern Bolivia. In Smithsonian Institution. Institute of Social Anthropology(Issue 10, p. iv,104 plates). U.S. Govt. Print. Off. https://ehrafworldcultures.yale.edu/cultures/sf21/documents/001	93-94	In walking and running through swamp and jungle the naked hunter is exposed to thorns, to spines, and to insect pests; he may fall from a tree (as he frequently does) while harvesting fruits or retrieving game; he is exposed to attacks from jaguars, alligators, and poisonous snakes; he sometimes suffers intensely from heat, cold, and rain.		Falls
45	Vedda	Asia	South Asia	Sri Lanka	1863	ca. 1854	eHRAF	Bailey, J. (1863). An account of the wild tribes of the Veddahs of Ceylon: their habits, customs, and superstitions. Transactions, n.s, Vol. 2, 278–320. https://ehrafworldcultures.yale.edu/document?id=ax05-002	290	Taking the honey of the bambera ( apis Indica ), a large and very venomous bee, is a much more serious affair.		Animal
46	Vedda	Asia	South Asia	Sri Lanka	1945	Between 1910 and 1945	External	Spittel, R. L. (1945). Wild Ceylon: Describing in particular the lives of the present day Veddas. General Publishers Ltd.	88-90	These great bees build high on the precipitous sides of rocks; their security lying not in their seclusion but in their inaccessibility. These hives are the prize of the bold and skilful only. … To reach the combs ladders of vines are lowered from the summit of the rock; and down these the collector descends; as this does not bring him within arm’s length of the hives, he has usually to rely on t…		Animal, Falls
47	Vedda	Asia	South Asia	Sri Lanka	1911	1907-1908	eHRAF	Seligman, C. G. (Charles G.), Seligman, B. Z., Myers, C. S., & Gunasekara, Abraham Mendis, d. 1931. (1911). The Veddas. In Cambridge archaeological and ethnological series (pp. 19, 463). University Press. https://ehrafworldcultures.yale.edu/document?id=ax05-001	298	This is a prayer for the protection of the ladder of creepers down which the honey gatherer descends, and also to prevent the fall of loose pieces of projecting rock on his head. First the suppliant asks for magical words to arouse the attention of the yaka. The rest of the invocation is evidently addressed to the yaka himself.		Falls, Environmental
48	Vedda	Asia	South Asia	Sri Lanka	1911	1907-1908	eHRAF	Seligman, C. G. (Charles G.), Seligman, B. Z., Myers, C. S., & Gunasekara, Abraham Mendis, d. 1931. (1911). The Veddas. In Cambridge archaeological and ethnological series (pp. 19, 463). University Press. https://ehrafworldcultures.yale.edu/document?id=ax05-001	252	Nor is honey collecting without risk, for the “Little People of the Rocks” can be very angry, and their sting is deadly. Hence the Veddas ask for success in honey collecting from their natural protectors the yaku, and Dola Yaka is especially invoked for this purpose. Although there is no tradition concerning his actions or his dwelling place his aid is invoked for success in collecting bambara ho…		Animal
49	Yahgan	South America	Southern South America	Argentina, Chile	1937	1918-1924	eHRAF	Gusinde, M., & Schütze, F. (1937). The Yahgan: the life and thought of the water nomads of Cape Horn. In Die Feuerland-Indianer [The Fuegian Indians]: Vol. Vol. II (p. HRAF: xv, 1471 [incomplete] [original: 365-1185, 1278-1499 ]). Anthropos-Bibliothek. https://ehrafworldcultures.yale.edu/document?id=sh06-001	235	The cormorants prefer to nest on the smooth, steep rocks that jut out far into the open sea. From below it is impossible to climb up some of these walls, in which hundreds of the birds make their nests. Sometimes a forced ascent can be made from the other side, and for this the Yamana do not lack daring when their food has become scarce. Several men set out together on a dark, stormy night, after…		Falls
	SWIM & DIVE
50	Andamanese	Asia	South Asia	India	1932	1869-1880	eHRAF	Man, E. H. (1932). On the aboriginal inhabitants of the Andaman Islands. The Royal Anthropological Institute of Great Britain and Ireland. https://ehrafworldcultures.yale.edu/document?id=az02-002	164	Sharks and other dangerous fish are also credited with having so wholesome a horror or detestation of this plant (and also of Cyrena shells!) that the aborigines are in the habit of attaching some y[unknown]o[unknown]lba- , or Cyrena shells (or both), to their cinctures as a safeguard when about to swim in parts believed to be infested by these creatures.		Animal
51	Andamanese	Asia	South Asia	India	1922	1906-1908	eHRAF	Radcliffe-Brown, A. R. (Alfred R.) (1922). The Andaman islanders: a study in social anthropology. Cambridge University Press. https://ehrafworldcultures.yale.edu/document?id=az02-001	181	It is said that a man swimming in waters infested with sharks would be safe from them if he had a piece of the Anadendron creeper with him, in his belt or necklace. The creeper is also supposed to preserve anyone who carries it from the attacks of the sea spirits ([unknown] Jurua ).		Animal
52	Andamanese	Asia	South Asia	India	1966	1951-1955	eHRAF	Cipriani, L., & Cox, D. T. (1966). The Andaman islanders. Frederick A. Praeger, Inc. https://ehrafworldcultures.yale.edu/document?id=az02-011	114	If a man's hand or a foot should be sucked into the quite strong eddy the ‘fringe’ of cilia immediately folds back and the Tridacna suddenly closes like a giant eye silently, viciously, and so violently as to crush completely the limb caught between the two valves as they close. The strength of Tridacna is terrifying; an Onge friend of mine lost all the toes of his right foot when he inadvertentl…		Animal
53	Badjau	Asia	Southeast Asia	Indonesia, Malaysia, Philippines	1989	1979	eHRAF	Teo, S. S. (1989). The lifestyle of the Badjaos: a study of education and culture. Centro Escolar University Research and Development Center. https://ehrafworldcultures.yale.edu/cultures/oa08/documents/013	126	It is believed by the Badjaos and Samals that bringing a drowning victim inside a house and the crowding of close relatives around him will worsen his condition and may even cause death. Since they live on the seashores and the young play and swim in the sea, drowning is not uncommon. First aid for victims of near-drowning is given outside the house and relatives are prohibited from crowding arou…		Drowning
54	Callinago	Middle America and the Caribbean	Carribean	Dominica	1665	ca. 1650	eHRAF	Breton, R., McKusick, M. B., & Verin, P. (1665). Carib-French dictionary. Par Gilles Bovqvet. https://ehrafworldcultures.yale.edu/document?id=st13-002	31	The shark is a large and very greedy fish which devours in a short time any prey it can catch. It evens eats men when they are bathing or fall into the sea, as once happened to some Caribs whose canoe capsized.		Animal
55	Gros Ventre	North America	Plains and Plateau	Canada, United States	1957	1938-1948	eHRAF	Cooper, J. M. (John M., & Flannery, R. (1957). The Gros Ventres of Montana: part 2, Religion and ritual. In Catholic University of America. Anthropological series (Issue 16, pp. x, 491). Catholic University of America Press. https://ehrafworldcultures.yale.edu/document?id=nq13-003	386	Offerings,—blankets, “pearls,” and so forth,—were commonly thrown in water; regularly when crossing large rivers such as the Missouri, sometimes, ad libitum, when going swimming. These were more commonly made to the Last Child, or to the water monster(s) living under water by whom it may be recalled drowned persons are grabbed or taken. The offerings were made to pacify the water monster, apparen…		Drowning
56	Gros Ventre	North America	Plains and Plateau	Canada, United States	1957	1938-1948	eHRAF	Cooper, J. M. (John M., & Flannery, R. (1957). The Gros Ventres of Montana: part 2, Religion and ritual. In Catholic University of America. Anthropological series (Issue 16, pp. x, 491). Catholic University of America Press. https://ehrafworldcultures.yale.edu/document?id=nq13-003	382	It was customary on crossing rivers to pray to the Last Child for protection, and to throw into the water offerings, especially shells and eagle-tail feathers, for the Last Child, or the water monster, or both, with some words such as, “I give you this.” Sometimes, too, some prayer and offering would be made by a person going to swim, or on other occasions of water hazard.		Drowning
57	Gros Ventre	North America	Plains and Plateau	Canada, United States	1957	1938-1948	eHRAF	Cooper, J. M. (John M., & Flannery, R. (1957). The Gros Ventres of Montana: part 2, Religion and ritual. In Catholic University of America. Anthropological series (Issue 16, pp. x, 491). Catholic University of America Press. https://ehrafworldcultures.yale.edu/document?id=nq13-003	15	The Last Child had power in water, sharing to an undefined subordinate degree in the power of his father, the water monster, who was ruler under the water. He, alone or together with his father, was prayed to or given offerings, when the Gros Ventres had to cross rivers or lakes or when they swam or bathed in rivers or pools, lest they drown or be snatched down by the water monster.		Drowning
58	Haida	North America	Northwest Coast and California	Canada, United States	1982	1970, 1973-1975, 1977-1981	eHRAF	Blackman, M. B., & Davidson, F. E. (1982). During my time: Florence Edenshaw Davidson, a Haida woman. University of Washington Press ; Douglas & McIntyre. https://ehrafworldcultures.yale.edu/document?id=ne09-009	74	Gináw﻿ǝn went out swimming. He dived in and didn't come up for a long time. My husband, who was only twelve or thirteen then, watched him for a long time and got worried when he didn't come up. A good diver came around and he found Gináw﻿ǝn on the bottom, face down. They worked on him for a long time. Finally they quit and took the body home.		Drowning
59	Ingalik	North America	Arctic and Subarctic	United States	1970	1934, 1937	eHRAF	Osgood, C. (1970). Ingalik material culture. In Yale University publications in anthropology(Issue 22, p. 500). Human Relations Area Files Press. https://ehrafworldcultures.yale.edu/document?id=na08-001	371	Although traditionally all men swim, the sudden upsetting of canoes is said to be responsible for many deaths.		Drowning
60	Klamath	North America	Plains and Plateau	United States	1930	1925-1926	eHRAF	Spier, L. (1930). Klamath ethnography. In Publications in American archaeology and ethnology (Vol. 30, pp. x, 338). University of California Press. https://ehrafworldcultures.yale.edu/document?id=nr10-001	257-258	More significant than this, the Klamath dives into the water, where he is drawn below by a spirit. He loses consciousness to wake on the shore with blood streaming from nose and mouth. Diving for a spirit is a practice widespread north and south. The Wishram sometimes dives to reach certain under-water caves where spirits dwell. A Kwakiutl shaman’s song tells of being carried under the sea where …	Haemorrhaging may possibly represent barotrauma from diving?	Locomotor-related injury
61	Klamath	North America	Plains and Plateau	United States	1890	1877	eHRAF	Gatschet, A. S. (1890). The Klamath Indians of southwestern Oregon. In Contributions to North American ethnology (Vol. 2, p. cvii, 711). Gov’t. print. off. https://ehrafworldcultures.yale.edu/document?id=nr10-007	181	To bathe in eel-springs is deemed to be of great influence on character and personal courage, for the constant peril of being bitten by crabs, snakes and other reptiles must necessarily make the bathers scornful against sudden pains.		Animal
62	Manus	Oceania	Melanesia	Papua New Guinea	1992	1990-1992	eHRAF	Gustafsson, B. (1992). Houses and ancestors: continuities and discontinuities in in leadership among the Manus. IASSA. https://ehrafworldcultures.yale.edu/document?id=om06-010	183	However, they have to be careful because on the reef there are also poisonous sea-snakes and stone fish.		Animal
63	Marshallese	Oceania	Micronesia	Marshall Islands	1914	ca. 1900	eHRAF	Erdland, A., & Neuse, R. (1914). The Marshall Islanders: life and customs, thought and religion of a South Seas people. In Anthropos Bibliothek ethnological monographs (Vol. 2, Issue 1, p. HRAF ms: iii, 296 [original: xiv, 376 ]). [s.n.]. https://ehrafworldcultures.yale.edu/document?id=or11-003	102	The person who is tired of life commits suicide by falling from a palm or, diving deep in the lagoon, piercing himself on a piece of coral.		Environmental (suicide)
64	Marshallese	Oceania	Micronesia	Marshall Islands	1938	1908-1909	eHRAF	Krämer, A., Nevermann, -, Hans, Brant, C., & Armstrong, J. M. (1938). Ralik-Ratak (Marshall Islands). In Ergebnisse der Südsee-Expedition 1908-1910, II ; Ethnographie: B. Mikronesien(Vol. 11, p. HRAF ms: xii, 1-438). Friederichsen, De Gruyter and Co. https://ehrafworldcultures.yale.edu/document?id=or11-002	176	Catching Muraena in reef holes which are reached by diving ( dūrô˙n )		Animal
65	Mbau Fijians	Oceania	Polynesia	Fiji	1921	ca. 1908-1917	eHRAF	Deane, R., W. (Wallace). (1921). Fijian society: or the sociology and psychology of the Fijians. Macmillan and Co. https://ehrafworldcultures.yale.edu/cultures/oq12/documents/002	168	On the ocean side of the great reef, the Fijian seeks the large lobster, and he captures it by diving through the green roller as it breaks upon the coral, and, in the brief respite which follows, he drags the fish cleverly from its hole in the reef.	Increased risk of injury on sharp corals when diving above them in turbulent water	Environmental
66	Miskito	Middle America and the Caribbean	Central America	Honduras, Nicaragua	1932	1921	eHRAF	Conzemius, E. (1932). Ethnographical survey of the Miskito and Sumu Indians of Honduras and Nicaragua. In Bureau of American Ethnology (pp. vii, 191). U.S. Govt. print. off. https://ehrafworldcultures.yale.edu/document?id=sa15-001	72	A Sumu Indian, when he sees an alligator near the banks of the river, will boldly swim under water, carrying a native-manufactured rope with a noose in it, until he reaches the creature; he will then dexterously affix the noose to its leg; his companions at the same moment, having hold of the other end of the rope, pull it vigorously, and the alligator is speedily drawn out and despatched.		Animal
67	Miskito	Middle America and the Caribbean	Central America	Honduras, Nicaragua	1932	1921	eHRAF	Conzemius, E. (1932). Ethnographical survey of the Miskito and Sumu Indians of Honduras and Nicaragua. In Bureau of American Ethnology (pp. vii, 191). U.S. Govt. print. off. https://ehrafworldcultures.yale.edu/document?id=sa15-001	68	Several species of tortoises, of which the largest is the bocatora (M.: kuswa; S.: kowa, kuwa) are also greatly esteemed as food. They are caught with the hook or by diving after them; some Indians will also catch the sea turtles in this manner and bring them up in their hands, but this feat is attended with danger, from bites and sharp coral		Animal, Environmental
68	Pomo	North America	Northwest Coast and California	United States	1926	1924-1925	eHRAF	Loeb, E. M. (1926). Pomo folkways. In Publications in American archaeology and ethnology (Vol. 19, Issue 2, pp. 149-404 , plates). University of California Press. https://ehrafworldcultures.yale.edu/document?id=ns18-003	169	The frail rafts of the coast people were not strong enough to make the trip of a mile to a mile and a half in the open sea to the farthest sea rocks, so seals (piun, C) and sea lions (ka pduka, water bear, C) were obtained after a long swim. Seal hunting was done at low tide during a certain month in the summer time. The hunters chosen were all good swimmers, and each took the precaution of absta…		Animal
69	Pomo	North America	Northwest Coast and California	United States	1926	1924-1925	eHRAF	Loeb, E. M. (1926). Pomo folkways. In Publications in American archaeology and ethnology (Vol. 19, Issue 2, pp. 149-404 , plates). University of California Press. https://ehrafworldcultures.yale.edu/document?id=ns18-003	312	These people did not throw beads to animals except when they were preparing to swim out to sea either for seals or for sea lions. Some multiple of four beads was thrown into the sea so that the men would not see a shark. The prayer uttered was: ba la to goleai oiltcu (this I will throw away). The people also prayed in order to keep the whale (possibly “killer whale”) away.		Animal
70	Pomo	North America	Northwest Coast and California	United States	1926	1924-1925	eHRAF	Loeb, E. M. (1926). Pomo folkways. In Publications in American archaeology and ethnology (Vol. 19, Issue 2, pp. 149-404 , plates). University of California Press. https://ehrafworldcultures.yale.edu/document?id=ns18-003	307	Everytime that the boy was going on a dangerous hunt or swim, the uncle rubbed his arms and legs.
71	Pomo	North America	Northwest Coast and California	United States	1926	1924-1925	eHRAF	Loeb, E. M. (1926). Pomo folkways. In Publications in American archaeology and ethnology (Vol. 19, Issue 2, pp. 149-404 , plates). University of California Press. https://ehrafworldcultures.yale.edu/document?id=ns18-003	181	Until that time a boy was not permitted to hunt alone for fear of bears. On the coast a boy was not allowed to swim out for seals alone for fear of sharks.		Animal
72	Pomo	North America	Northwest Coast and California	United States	1952	1894-1915	eHRAF	Barrett, S. A. (Samuel A. (1952). Material aspects of Pomo culture. In Bulletin of the Public Museum of the city of Milwa (Issue nos. 1/2, p. 2 v., 507). Published by order of the Board of Trustees. https://ehrafworldcultures.yale.edu/document?id=ns18-023	335	For instance, the geysers (takōhmō'i S) at Geyserville yielded water which was excellent medicine ... The power of such waters is further shown by the fact that it is well known that if a man were sufficiently brave to swim across any one of the Blue Lakes he would acquire great power, and would have unbounded luck in hunting and other similar activities.		Environmental
73	Siriono	South America	Amazon and Orinoco	Bolivia	1950	1940-1941	eHRAF	Holmberg, A. R. (1950). Nomads of the long bow: the Siriono of eastern Bolivia. In Smithsonian Institution. Institute of Social Anthropology(Issue 10, p. iv,104 plates). U.S. Govt. Print. Off. https://ehrafworldcultures.yale.edu/cultures/sf21/documents/001	43-44	When all other methods prove to be of no avail in crossing a river or a stream, swimming is resorted to. The Siriono are excellent swimmers. They swim with a crawl stroke, as well as ‘dog fashion’. In spite of the abundance of palometas and alligators, every child of 8 knows how to swim. Finally, it should be mentioned that in crossing deep rivers or streams, people usually cover their genitals w…		Animal
74	Tiwi	Oceania	Australia	Australia	1957	1957	eHRAF	Goodale, J. C. (Jane C. (1957). “Alonga Bush”: a Tiwi hunt. University Museum Bulletin, Volume 21(No. 3), 2–35. https://ehrafworldcultures.yale.edu/document?id=oi20-012	12	“I swim out; take long time find him canoe.” When one considers that, together with sharks, these waters contain the large and dangerous salt-water crocodile and all manner of poisonous jellyfish, one realizes that to swim around in a high sea in the pitch dark requires considerable courage.		Animal
75	Tiwi	Oceania	Australia	Australia	1971	1953-1954, 1962	eHRAF	Goodale, J. C. (Jane C. (1971). Tiwi wives: a study of the women of Melville Island, North Australia. In Monographs of the American Ethnological Society (pp. xxiv, 368). University of Washington Press. https://ehrafworldcultures.yale.edu/document?id=oi20-014	159	The men used canoes in turtle, crocodile, and dugong hunting, and anyone who had to cross a span of water over a few years in width and with any depth also traveled by canoe. All the Tiwi learn to swim at an early age, but the ever-present fear of crocodiles prevents anyone from swimming across such water barriers except in dire emergency.		Animal
76	Tiwi	Oceania	Australia	Australia	1939	ca. 1939	eHRAF	Barclay, A. (1939). Life at Bathurst Island Mission. Walkabout, Vol. 5(No. 8), 12–19. https://ehrafworldcultures.yale.edu/document?id=oi20-013	16	Similarly, when some youngsters had become entangled with a school of jelly fish while bathing in the Strait, one baby at least being quite unconscious		Animal
77	Tiwi	Oceania	Australia	Australia	1939	ca. 1939	eHRAF	Barclay, A. (1939). Life at Bathurst Island Mission. Walkabout, Vol. 5(No. 8), 12–19. https://ehrafworldcultures.yale.edu/document?id=oi20-013	16	While taking a walk round the grounds of the mission station, an urchin of no more than three and a half years of age was pointed out. That very morning this little fellow had plunged into the shark-infested straits and saved his baby sister from drowning. She was unconscious when brought ashore, and the usual methods of resuscitation were followed by Father McGrath, who had hurried to the scene.		Animal, Drowning
78	Twana	North America	Northwest Coast and California	United States	1960	1939-1956	eHRAF	Elmendorf, W. W. (William W. (1960). The structure of Twana culture. In Research studies : a quarterly publication of Washington State University: Vol. Vol. 38 (Issue 2, pp. xvi, 576). Washington State University. https://ehrafworldcultures.yale.edu/document?id=nr26-012	493	For war power, diving [from heights rather than subaquatic] or swimming was most usual. Some of these were believed to be propitious for particular kinds of spirits. Such localities included salt water off rock points or in whirlpool areas, into which the seeker dived, fresh-water lakes, or rock-slide areas in the high Olympics		Environmental
79	Warrau	South America	Amazon and Orinoco	Guyana, Venezuela	1945	1933-1944	eHRAF	Turrado Moreno, A., & Muirden, S. (1945). Ethnography of the Guarauno Indians. In Tercera Conferencia Interamericana de Agricultura, Cuadernos Verdes (Issue 15, p. HRAF MS: 328 [Original: 315, plates]). Lit. y Tip. Vargas. https://ehrafworldcultures.yale.edu/document?id=ss18-006	178	Good swimmers. — As the Guarao are born on the water and live and die on the water, they swim like ducks and dive wonderfully well. Men, women, boys, and girls know and learn the art of swimming masterfully, and they vary it in a thousand ways: they imitate dogs, ducks, birds, and animals, face up, face down, now on one side, then on the other, holding the foot with the hand, etc., for which reas…		Environmental, Drowning
80	Warrau	South America	Amazon and Orinoco	Guyana, Venezuela	1975	Not specified	eHRAF	Fleischman, M. L. (1975). The Warao: a study in microevolution.	11	Travel by foot is slow and very difficult as well as more hazardous than by boat. Snakes abound and at one time caymen and alligators were very numerous. In some sections of the rivers caribe fish, a close relative of the man-eating pirana, are present. To travel without a boat exposes the traveler to these dangers, plus the peril of an occasional deep mud hole that could swallow a struggling man.		Animal

## Sheet: Dataset S7) Risk Avoidance
QUOTE NUMBER	SOCIETY DETAILS				SOURCE DETAILS					DATA
	Society	Region	Sub-region	Countries	Publication Date	Observation/ Coverage Date/s	Document Source	Document	Page number/s	Quote	Notes	Type	Subtype
	RUN
1	Abipon	South America	Southern South America	Argentina, Paraguay	1822	1749-1767	eHRAF	Dobrizhoffer, M. (1822). An account of the Abipones, an equestrian people of Paraguay: volume 2. John Murray. https://ehrafworldcultures.yale.edu/document?id=si04-001	419	They run up and down with their bodies bent to the ground, and their eyes fixed on their adversaries, for the sake either of avoiding or aiming a blow.		Human
2	Ainu	Asia	East Asia	Japan	1927	1877-1924	eHRAF	Batchelor, J. (1927). Ainu life and lore: echoes of a departing race. Kyobunkwan. https://ehrafworldcultures.yale.edu/document?id=ab06-002	53	When the men go into the mountains to hunt bears, and are attacked by them, and are in so great danger that they must run, and so seek a way of escape, they are certain to be killed by these animals if they have not been instructed in the cult of the mountains and taught how to worship the demons who inhabit the trees; but if they have been properly indoctrinated with this cult, and are careful t…		Animal	Bear
3	Aranda	Oceania	Australia	Australia	1936	1881-1935	eHRAF	Chewings, C. (1936). Back in the stone age: the Natives of central Australia. Angus & Robertson, limited. https://ehrafworldcultures.yale.edu/document?id=oi08-039	60	The elderly men no doubt give the boys advice in the art of throwing the spear and boomerang, but I have never seen them instruct a group of boys. Probably the boys are supposed to acquire the art by practice. This they do from the time they can hold a reed in their hand. As soon as they are able to run strongly they practise the art of self-defence. Dodging and diverting the spear and boomerang …		Human
4	Callinago	Middle America and the Caribbean	Carribean	Dominica	1640	ca. 1630	eHRAF	Bouton, J., McKusick, M. B., & Verin, P. (1640). Concerning the savages called Caribs. In An account of the establishment of the French in the year 1635 on the Island of Martinique (p. HRAF Ms: i, 8 [Original: 105-130 ]). Chez S. Cramoisy. https://ehrafworldcultures.yale.edu/document?id=st13-003	6	They can also shoot behind themselves when running away, and when they are hotly pursued at sea they stretch out full-length in their canoes in order to protect themselves, and shoot continuously without ceasing, even bending their bows with their feet. … When fighting the French/ they move continuously to avoid the effect of firearms, and if they see the lighted match of one of our muskets they …		Human
5	Chiricahua	North America	Southwest and Basin	United States, Mexico	1941	1931-1937	eHRAF	Opler, M. E. (1941). An Apache life-way: the economic, social, and religious institutions of the Chiricahua Indians. University of Chicago Press. https://ehrafworldcultures.yale.edu/document?id=nt08-001	75	However, like the boy, she must train herself to be strong and vigorous. She is told to rise early, to run often, and to shun no hard work. Tales are frequently told of girls so fleet that they rival boys in races. Such swiftness and strength are necessary, for girls must be able to get quickly to safety in case of attack on the camp.		Human
6	Chiricahua	North America	Southwest and Basin	United States, Mexico	1941	1931-1937	eHRAF	Opler, M. E. (1941). An Apache life-way: the economic, social, and religious institutions of the Chiricahua Indians. University of Chicago Press. https://ehrafworldcultures.yale.edu/document?id=nt08-001	346	If superior numbers are encountered or if the fight is turning out badly, the warriors disperse: Sometimes they scatter out and agree to meet at a certain place on a certain day. A small group goes this way and another goes that way. They run on rocks as much as possible so that their tracks will not be seen.		Human
7	Gros Ventre	North America	Plains and Plateau	Canada, United States	1908	1901	eHRAF	Kroeber, A. L. (Alfred L. (1908). Ethnology of the Gros Ventre. In Anthropological papers of the American Museum of Natural History: Vol. I(pp. 141-281 , pl. VII–XIII). Trustees. https://ehrafworldcultures.yale.edu/document?id=nq13-001	216	The Gros Ventre started to run, and the Piegan pursued. The Gros Ventre who were mounted ran their horses as hard as they could. They never stopped running, and a great many of those who were on foot were killed.		Human
8	Kutenai	North America	Plains and Plateau	Canada, United States	1966	1935-1965	eHRAF	Schaeffer, C. E. (1966). Bear ceremonialism of the Kutenai Indians. In Studies in Plains anthropology and history (Issue 4, p. 54). U.S. Dept. of the Interior, Indian Arts and Crafts Board. https://ehrafworldcultures.yale.edu/document?id=nf08-002	8	Suddenly, hearing a tapping sound in back of him, David looked around to see a large grizzly on his trail, sniffing the castoreum in his tracks. The noise, David now learned, was caused by the clicking of the bear's teeth. His only weapon was a small calibre, repeating rifle. He decided to try to kill the bear. The animal moved quickly and David fired at its throat. The bear gave no sign of being…		Animal	Bear
9	Maori	Oceania	Polynesia	New Zealand	1924	ca. 1870-1920	eHRAF	Best, E. (1924). The Maori: volume 2. In Memoirs of the Polynesian Society (Vol. 5, pp. x, 638). Printed by H.H. Tombs, limited. https://ehrafworldcultures.yale.edu/document?id=oz04-002	298	With regard to the pursuit of an enemy there are several matters to record. In the first place the swiftest runners among the pursuers never wasted any time in dispatching those they overtook. As a pursuer overtook an enemy he paused not in his speed, but simply dealt him a blow as he passed in order to incapacitate or delay him. The slower runners coming up behind would attend to the matter.		Human
10	Mbau Fijians	Oceania	Polynesia	Fiji	1866	1849-1864	eHRAF	Waterhouse, J. (1866). The king and people of Fiji: containing a life of Thakombau; with notices of the Fijians, their manners, customs, and superstitions, previous to the great religious reformation in 1854. Wesleyan conference office. https://ehrafworldcultures.yale.edu/cultures/oq12/documents/003	114	Our party burnt their town to ashes, but were obliged speedily to retreat. They appeared greatly disconcerted. One of their chief priests was shot whilst swimming across the river, and, together with his musket, sank to rise no more.		Human
11	Mbau Fijians	Oceania	Polynesia	Fiji	1860	1840-1853	eHRAF	Williams, T. (1860). The islands and their inhabitants. In fiji and the fijians by thomas williams and james calvert (pp. x, 209). D. Appelton and Company. https://ehrafworldcultures.yale.edu/cultures/oq12/documents/001	40	Flesh wounds are inflicted by spears or bullets, until one of the combatants falls, when his friends run away with him, the enemy following for a short distance; when, if the wounded or dead man is not cast away, they return to exaggerate their own prowess, and the numbers of killed and wounded on the other side.		Human
12	Mbuti	Africa	Central Africa	Congo	1948	Not specified	eHRAF	Putnam, P. (1948). The Pygmies of the Ituri Forest. In A reader in general anthropology(pp. 322–342). Henry Holt and Company. https://ehrafworldcultures.yale.edu/document?id=fo04-004	325	The pygmies jump over fallen logs, and make their way using hands and feet--hands to toss dead branches and trunks aside. They can actually run through this tangle, and while so doing they sometimes pick up fallen logs and throw them so they will crash at a distance, to mislead pursuers, or game which they are stalking.		Human
13	Mbuti	Africa	Central Africa	Congo	1962	1951, 1957, 1958	eHRAF	Turnbull, C. M. (1962). The forest people. Simon and Schuster. https://ehrafworldcultures.yale.edu/document?id=fo04-003	79	Walking, to the Pygmy, means being able to run swiftly and silently, without slipping, tripping or falling. Every day he depends for his food on his ability to “walk,” and more than once his life will be saved by the same ability, when he has to run from a charging buffalo or creep away unnoticed from a sleeping leopard		Animal	Buffalo, Leopard
14	Mbuti	Africa	Central Africa	Congo	1962	1951, 1957, 1958	eHRAF	Turnbull, C. M. (1962). The forest people. Simon and Schuster. https://ehrafworldcultures.yale.edu/document?id=fo04-003	111	A few seconds later there was shouting from the path connecting the two camps and young Kelemoke came rushing through our camp, hotly pursued by other youths who were armed with spears and knives. Everyone ran into the huts and closed the little doorways. The bachelors, however, instead of going in with their families, ran to the nearest treesand climbed up into the lower branches. I followed Ken…		Human
15	Mundurucu	South America	Amazon and Orinoco	Brazil	1954	1952-1953	eHRAF	Murphy, R. F. (1954). The rubber trade and the Mundurucu village: chapter 2: aboriginal culture. [s.n.]. https://ehrafworldcultures.yale.edu/document?id=sq13-005	55	Surprise was the major element in the attack and the Mundurucú always retired before the enemy had the opportunity to regroup and inflict losses on them. They retreated rapidly to their temporary shelters to pick up the women and their belongings and proceeded on a forced march until safety was reached, usually after a large river had been put between them and the enemy.		Human
16	Pomo	North America	Northwest Coast and California	United States	1926	1924-1925	eHRAF	Loeb, E. M. (1926). Pomo folkways. In Publications in American archaeology and ethnology (Vol. 19, Issue 2, pp. 149-404 , plates). University of California Press. https://ehrafworldcultures.yale.edu/document?id=ns18-003	205	When the women saw the warriors coming, they called to the children and ran into a little gully where there was a live oak thicket. Some of the women were overtaken and killed before they reached cover.		Human
17	Pomo	North America	Northwest Coast and California	United States	1926	1924-1925	eHRAF	Loeb, E. M. (1926). Pomo folkways. In Publications in American archaeology and ethnology (Vol. 19, Issue 2, pp. 149-404 , plates). University of California Press. https://ehrafworldcultures.yale.edu/document?id=ns18-003	210	It is said that the Northeast Pomo cut the tendons of the feet of the East Pomo women so that they could not run away.		Human
18	Saulteaux	North America	Arctic and Subarctic	Canada, United States	1885	ca. 1850s	eHRAF	Warren, W. W. (1885). History of the Ojibways, based upon traditions and oral statements. In Collections of the Minnesota Historical Society(Vol. 5, pp. xvii, 411). Minnesota Historical Society Press. https://ehrafworldcultures.yale.edu/document?id=ng06-046	306	Arriving opposite the unsuspected ambuscade of the Ojibways, a volley was suddenly fired amongst them, killing three of their most prominent warriors, and wounding many others. The Ojibways waited not to reload their guns, but springing up, they ran for their lives, in hopes that in the first confusion of their sudden attack, the Dakotas would not immediately pursue, and thus give them a chance f…	Many other examples of running to escape Dakota enemies are given by Warren (1885)	Human
19	Semang	Asia	Southeast Asia	Malaysia, Thailand	NA	2018-2020	Personal observations	George Brill personal observations, 2018-2020, Batek	NA	OBSERVATION: Women and adolescent girls engaged in short-range running (~10-30m) in the escape of a disturbed wasps nest during jungle travel		Animal	Wasps
20	Timbira	South America	Eastern South America	Brazil	1990	1957-1979	eHRAF	Crocker, W. H. (William H. (1990). The Canela (Eastern Timbira), I: an ethnographic introduction. In Smithsonian contributions to anthropology (Issue 33, pp. xix, 487). Smithsonian Institution Press. https://ehrafworldcultures.yale.edu/document?id=so08-005	75	When the attacking force was reported, the leading men, mostly under the direction of the younger Kaapêltùk, directed the women to cross the adjacent stream by running through the passageway formed by its gallery forest (Glossary) thickets (Figure 4).		Human
	CLIMB
21	Ainu	Asia	East Asia	Japan	1927	1877-1924	eHRAF	Batchelor, J. (1927). Ainu life and lore: echoes of a departing race. Kyobunkwan. https://ehrafworldcultures.yale.edu/document?id=ab06-002	53	The cult of the mountains consists in tree worship, and the worship of the place in which any tree soever may be growing. And so, when a man is chased by a bear, he should rush to a tree, and if he has not time to climb it, he should embrace it with both arms, hugging it very closely, stand perfectly still and whisper to the tree genius thus; ‘O thou standing tree, save me. Hide my body.’ If this…		Animal	Bear
22	Kaska	North America	Arctic and Subarctic	Canada	1949	1943-1945	eHRAF	Honigmann, J. J., & Bennett, W. C. (1949). Culture and ethos of Kaska society. In Yale University publications in anthropology (Issue 40, pp. 366, 12 plates). Yale University Press. https://ehrafworldcultures.yale.edu/document?id=nd12-001	343	Another time Uncle Peter, my brother, Dell, and I went to a mountain and saw a moose through a glass. Dell shot and wounded him. Then Uncle Peter and Dell climbed up a fallen tree and sent me to the moose. I asked them to give me a gun, but they wouldn't. When I got to the moose, it jumped up. My brother hollered and I ran back quickly. After climbing into the tree with them, they shot again. Tha…		Animal	Moose
23	Kaska	North America	Arctic and Subarctic	Canada	1949	1943-1945	eHRAF	Honigmann, J. J., & Bennett, W. C. (1949). Culture and ethos of Kaska society. In Yale University publications in anthropology (Issue 40, pp. 366, 12 plates). Yale University Press. https://ehrafworldcultures.yale.edu/document?id=nd12-001	343	One spring we were on our way to Dease Lake for grub. All of a sudden the dogs started to bark and we saw a bear in a tree. Uncle Alfred and I climbed up a tree and started to shoot everyplace. My aunts climbed up a tree too; we had frightened them with our hollering and shooting.		Animal	Bear
24	!Kung	Africa	Southern Africa	Botswana, Angola, Namibia, South Africa	1980	1969-1970	eHRAF	Shostak, M. (1981). Nisa, the life and words of a !Kung woman. Harvard University Press. https://ehrafworldcultures.yale.edu/document?id=fx10-026	83	His father reviewed the events—how, after they had struck it with an arrow and had run after it, the gemsbok had finally stood and fought, and how fiercely it had warded off their spears with its long, razor-sharp antlers. Kashe, listening, seemed beside himself with excitement and pride. I asked, “Did you help?” “No,” he replied, “I was up in a tree!” His smile became an easy laugh. Puzzled, I a…		Animal	Gemsbok
25	Kutenai	North America	Plains and Plateau	Canada, United States	1966	1935-1965	eHRAF	Schaeffer, C. E. (1966). Bear ceremonialism of the Kutenai Indians. In Studies in Plains anthropology and history (Issue 4, p. 54). U.S. Dept. of the Interior, Indian Arts and Crafts Board. https://ehrafworldcultures.yale.edu/document?id=nf08-002	8	Suddenly, hearing a tapping sound in back of him, David looked around to see a large grizzly on his trail, sniffing the castoreum in his tracks. The noise, David now learned, was caused by the clicking of the bear's teeth. His only weapon was a small calibre, repeating rifle. He decided to try to kill the bear. The animal moved quickly and David fired at its throat. The bear gave no sign of being…		Animal	Bear
26	Lengua	South America	Southern South America	Paraguay	1911	1889-1909	eHRAF	Grubb, W. B. (Wilfred B., & Jones, ed., H. T. Morrey (Humphrey Tudor Morrey). (1911). An unknown people in an unknown land: an account of the life and customs of the Lengua Indians of the Paraguayan Chaco, with adventures and experiences during twenty years’ pioneering and exploration amongst them. Seeley and Co. Limited. https://ehrafworldcultures.yale.edu/document?id=sk15-001	88	Several hunters had gone into the forest and had become scattered in searching for honey. One, having observed a hollow in a tree, climbed it in order to extract the much-sought-after dainty. While busily occupied in this, he was horrified to see a huge jaguar coming in his direction. It took its stand beneath the tree, occasionally looking up at him, while it mauled his hide sandals, which he ha…		Animal	Jaguar
27	Mbau Fijians	Oceania	Polynesia	Fiji	1866	1849-1864	eHRAF	Waterhouse, J. (1866). The king and people of Fiji: containing a life of Thakombau; with notices of the Fijians, their manners, customs, and superstitions, previous to the great religious reformation in 1854. Wesleyan conference office. https://ehrafworldcultures.yale.edu/cultures/oq12/documents/003	114	Our party burnt their town to ashes, but were obliged speedily to retreat. They appeared greatly disconcerted. One of their chief priests was shot whilst swimming across the river, and, together with his musket, sank to rise no more.		Human
28	Mbuti	Africa	Central Africa	Congo	1962	1951, 1957, 1958	eHRAF	Turnbull, C. M. (1962). The forest people. Simon and Schuster. https://ehrafworldcultures.yale.edu/document?id=fo04-003	111	A few seconds later there was shouting from the path connecting the two camps and young Kelemoke came rushing through our camp, hotly pursued by other youths who were armed with spears and knives. Everyone ran into the huts and closed the little doorways. The bachelors, however, instead of going in with their families, ran to the nearest treesand climbed up into the lower branches. I followed Ken…		Human
29	Mundurucu	South America	Amazon and Orinoco	Brazil	2001	1979-1981	eHRAF	Burkhalter, S. B. (2001). Amazon gold rush: markets and the Mundurucu Indians. University Microfilms International. https://ehrafworldcultures.yale.edu/document?id=sq13-015	68	Second, peccaries react viciously when attacked and can easily tear a hunter to shreds with their sharp tusks or corner him up a tree for hours.		Animal	Peccaries
30	Saulteaux	North America	Arctic and Subarctic	Canada, United States	1885	ca. 1850s	eHRAF	Warren, W. W. (1885). History of the Ojibways, based upon traditions and oral statements. In Collections of the Minnesota Historical Society(Vol. 5, pp. xvii, 411). Minnesota Historical Society Press. https://ehrafworldcultures.yale.edu/document?id=ng06-046	344	Escape of a young woman by climbing into a pine tree		Human
31	Saulteaux	North America	Arctic and Subarctic	Canada, United States	1885	ca. 1850s	eHRAF	Warren, W. W. (1885). History of the Ojibways, based upon traditions and oral statements. In Collections of the Minnesota Historical Society(Vol. 5, pp. xvii, 411). Minnesota Historical Society Press. https://ehrafworldcultures.yale.edu/document?id=ng06-046	347	She was a young maiden at the time of the massacre, and being present, she witnessed all its terrible incidents. She escaped the fate of her fellows by climbing into a pine tree, the thick foliage of which effectually screened her from the eyes of the bloody Dakotas.		Human
32	Semang	Asia	Southeast Asia	Malaysia, Thailand	1979	1971-1972, 1973, 1975, 1976	eHRAF	Endicott, K. M. (1979). Batek Negrito religion: the world-view and rituals of a hunting and gathering people of Peninsular Malaysia. Clarendon Press ; Oxford University Press. https://ehrafworldcultures.yale.edu/document?id=an07-004	7	In the past, when tigers were more numerous in the area, the Lebir Batek sometimes built their huts in trees, because tigers are known to be poor climbers.		Animal	Tiger
[truncated: 18 more rows]
